# Supplementary material for: Facilitators and barriers of Community Case management of Malaria implementation in Homabay, Busia and Kakamega Counties, Kenya
Source: PLoS One. 2025 Aug 21;20(8):e0329709. doi: 10.1371/journal.pone.0329709 (PMC12370068; doi:10.1371/journal.pone.0329709)
Supplement: S1 File — (XLSX) [file pone.0329709.s001.xlsx]

## Sheet: Sheet1
Do you consent to participating in this interview?	Q1.3. Relationship to head of household	Q1.3Other. Relationship to head of household. Specify Other	Q1.4. Age of Respondent	Q1.5. Sex of respondent	Q1.6. Respondent level of education	Q1.7. Respondent marital status	Q1.8. County	Q1.10a. How many people [Below 18 years] live in this Household	Q1.10b. How many people [Above 18 years] live in this Household including Head of Household	Total number of people living in this Household (including children and Head of Household)	Q2.1. Have you ever heard of an infection called malaria?	Q2.2. What causes Malaria	Q2.2/Mosquito bites	Q2.2/Drinking dirty water	Q2.2/Staying in the cold	Q2.2/Being rained on	Q2.2/DON'T KNOW	Q2.2/Other Specify	Q2.2Other. What causes Malaria? Specify Other	Q2.3. What are the common signs/symptoms of malaria?	Q2.3/Fever	Q2.3/Joint pains	Q2.3/Headache	Q2.3/Poor appetite	Q2.3/Vomiting	Q2.3/Diarrhoea	Q2.3/DON'T KNOW	Q2.3Other. What are the common signs/symptoms of malaria? Specify Other	Q2.4. Is it possible for a healthy-looking person to have malaria	Q2.5. What are the main ways of preventing malaria?	Q2.5/Sleeping under a mosquito net	Q2.5/Draining stagnant water around the compound	Q2.5/Using mosquito repellents	Q2.5/DON'T KNOW	Q2.5/Other(Specify)	Q2.5Other. What are the main ways of preventing malaria? Specify Other	Q2.6. Has any of the people you stay within your household been ill with fever at any time in the last 6 months	Q2.7. Did you seek advice or treatment for the illness from any source	Q2.8. Where did you seek advice or treatment?	Q2.8/Shop	Q2.8/Government hospital/Health	Q2.8/Center/Dispensary	Q2.8/Private hospital/clinic	Q2.8/Private pharmacy	Q2.8/Friend/Relative	Q2.8/Traditional herbalist	Q2.8/CHV	Q2.8/Other(Specify)	Q2.8/None
Agree	Spouse		47	Female	Primary	Married	Kakamega	3	4	7	Yes	1 4	1	0	0	1	0	0		3 2 1 4 5	1	1	1	1	1	0	0		Yes	1 2	1	1	0	0	0		Yes	Yes	Center/Dispensary	0	0	1	0	0	0	0	0	0	0
Agree	Spouse		21	Female	Secondary	Married	Kakamega	4	6	10	Yes	Mosquito bites	1	0	0	0	0	0		1 3 5	1	0	1	0	1	0	0		Yes	1 3	1	0	1	0	0		Yes	Yes	Government hospital/Health	0	1	0	0	0	0	0	0	0	0
Agree	Spouse		60	Female	Primary	Widowed/ Widower	Kakamega	4	3	7	Yes	Mosquito bites	1	0	0	0	0	0		3 2 1 5 4	1	1	1	1	1	0	0		No	1 2	1	1	0	0	0		Yes	Yes	Private hospital/clinic	0	0	0	1	0	0	0	0	0	0
Agree	Spouse		40	Female	Primary	Married	Kakamega	4	6	10	Yes	Mosquito bites	1	0	0	0	0	0		3 1 2 6	1	1	1	0	0	1	0	Vomiting	No	1 2	1	1	0	0	0		Yes	Yes	Government hospital/Health	0	1	0	0	0	0	0	0	0	0
Agree	Spouse		40	Female	Secondary	Widowed/ Widower	Kakamega	2	4	6	Yes	Mosquito bites	1	0	0	0	0	0		1 2 3 5 4 6	1	1	1	1	1	1	0	Feeling cold	Yes	1 2	1	1	0	0	0		Yes	Yes	Center/Dispensary	0	0	1	0	0	0	0	0	0	0
Agree	Head of household		55	Male	Primary	Married	Kakamega	3	4	7	Yes	Mosquito bites	1	0	0	0	0	0		2 4 3 1	1	1	1	1	0	0	0		Yes	1 2 3	1	1	1	0	0		Yes	Yes	Center/Dispensary	0	0	1	0	0	0	0	0	0	0
Agree	Spouse		31	Female	Primary	Married	Kakamega	4	2	6	Yes	Mosquito bites	1	0	0	0	0	0		1 2	1	1	0	0	0	0	0		Yes	Sleeping under a mosquito net	1	0	0	0	0		Yes	Yes	Center/Dispensary	0	0	1	0	0	0	0	0	0	0
Agree	Head of household		70	Female	Never gone to school	Widowed/ Widower	Kakamega	1	5	6	Yes	1 4	1	0	0	1	0	0		3 2 1 4	1	1	1	1	0	0	0		No	Sleeping under a mosquito net	1	0	0	0	0		Yes	No
Agree	Child		30	Female	College	Single	Kakamega	1	4	5	Yes	Mosquito bites	1	0	0	0	0	0		Fever	1	0	0	0	0	0	0		Yes	2 5	0	1	0	0	1	Weak people should keep warm and avoid cold season to prevent malaria	Yes	Yes	Private pharmacy	0	0	0	0	1	0	0	0	0	0
Agree	Spouse		29	Female	Primary	Married	Kakamega	3	3	6	Yes	4 1	1	0	0	1	0	0		1 3 5 6 2 4	1	1	1	1	1	1	0	A dull child,	Yes	Sleeping under a mosquito net	1	0	0	0	0		Yes	Yes	Government hospital/Health	0	1	0	0	0	0	0	0	0	0
Agree	Head of household		58	Male	Primary	Married	Kakamega	0	6	6	Yes	Mosquito bites	1	0	0	0	0	0		2 6 3	0	1	1	0	0	1	0	Tiredness	Yes	1 2	1	1	0	0	0		No
Agree	Spouse		33	Female	Primary	Married	Kakamega	3	2	5	Yes	4 3 1	1	0	1	1	0	0		1 4 5 3 2	1	1	1	1	1	0	0		Yes	Sleeping under a mosquito net	1	0	0	0	0		Yes	Yes	Center/Dispensary	0	0	1	0	0	0	0	0	0	0
Agree	Spouse		41	Female	Never gone to school	Married	Kakamega	4	6	10	Yes	Mosquito bites	1	0	0	0	0	0		2 5 1	1	1	0	0	1	0	0		Yes	Sleeping under a mosquito net	1	0	0	0	0		No
Agree	Spouse		30	Female	Primary	Married	Kakamega	3	2	5	Yes	Mosquito bites	1	0	0	0	0	0		5 1 4	1	0	0	1	1	0	0		Yes	Sleeping under a mosquito net	1	0	0	0	0		No
Agree	Spouse		97	Female	Never gone to school	Widowed/ Widower	Kakamega	0	1	1	Yes	DON'T KNOW	0	0	0	0	1	0		5 3 4	0	0	1	1	1	0	0		Yes	DON'T KNOW	0	0	0	1	0		No
Agree	Spouse		54	Female	Primary	Married	Kakamega	2	0	2	Yes	Mosquito bites	1	0	0	0	0	0		1 2 3 5 6	1	1	1	0	1	1	0	Fever, vomiting	Yes	1 2	1	1	0	0	0		No
Agree	Spouse		33	Female	Primary	Married	Kakamega	5	2	7	Yes	Mosquito bites	1	0	0	0	0	0		3 5 2 1 4 6	1	1	1	1	1	1	0	Vomiting,fever	Yes	1 2	1	1	0	0	0		Yes	Yes	Government hospital/Health	0	1	0	0	0	0	0	0	0	0
Agree	Spouse		34	Female	Primary	Married	Kakamega	3	3	6	Yes	Mosquito bites	1	0	0	0	0	0		3 1 4 5	1	0	1	1	1	0	0		Yes	1 2	1	1	0	0	0		Yes	Yes	Private hospital/clinic	0	0	0	1	0	0	0	0	0	0
Agree	Spouse		65	Female	Primary	Married	Kakamega	3	2	5	Yes	Mosquito bites	1	0	0	0	0	0		1 3 2 6 5	1	1	1	0	1	1	0	Joints pain,fever	No	1 2	1	1	0	0	0		Yes	Yes	Private hospital/clinic	0	0	0	1	0	0	0	0	0	0
Agree	Spouse		40	Female	Primary	Married	Kakamega	5	4	9	Yes	1 2	1	1	0	0	0	0		3 5 1	1	0	1	0	1	0	0		Yes	Sleeping under a mosquito net	1	0	0	0	0		Yes	Yes	Center/Dispensary	0	0	1	0	0	0	0	0	0	0
Agree	Head of household		71	Male	Primary	Married	Kakamega	4	3	7	Yes	Staying in the cold	0	0	1	0	0	0		Fever	1	0	0	0	0	0	0		Yes	Draining stagnant water around the compound	0	1	0	0	0		No
Agree	Spouse		45	Female	Primary	Married	Kakamega	2	4	6	Yes	1 3 4	1	0	1	1	0	0		1 2 3 4	1	1	1	1	0	0	0		Yes	1 5	1	0	0	0	1	Mosquito coils	Yes	Yes	Government hospital/Health	0	1	0	0	0	0	0	0	0	0
Agree	Spouse		27	Female	Secondary	Married	Kakamega	1	2	3	Yes	Mosquito bites	1	0	0	0	0	0		1 2 3 5 6	1	1	1	0	1	1	0	Cold and shivering	Yes	1 2	1	1	0	0	0		Yes	Yes	Center/Dispensary	0	0	1	0	0	0	0	0	0	0
Agree	Spouse		41	Female	Primary	Married	Kakamega	3	3	6	Yes	Mosquito bites	1	0	0	0	0	0		1 2 3 4 5 6	1	1	1	1	1	1	0	Fever	Yes	1 2	1	1	0	0	0		No
Agree	Spouse		30	Female	College	Married	Kakamega	3	2	5	Yes	1 3	1	0	1	0	0	0		Headache	0	0	1	0	0	0	0		Yes	1 2 5	1	1	0	0	1	Use heavy clothes during cold season	Yes	Yes	Center/Dispensary	0	0	1	0	0	0	0	0	0	0
Agree	Head of household		38	Male	Primary	Married	Kakamega	3	2	5	Yes	1 3 4	1	0	1	1	0	0		3 1 2 4 6	1	1	1	1	0	1	0	Shivering	Yes	Sleeping under a mosquito net	1	0	0	0	0		Yes	Yes	Center/Dispensary	0	0	1	0	0	0	0	0	0	0
Agree	Spouse		40	Female	Primary	Married	Kakamega	5	3	8	Yes	Mosquito bites	1	0	0	0	0	0		1 2 4	1	1	0	1	0	0	0		Yes	Sleeping under a mosquito net	1	0	0	0	0		Yes	Yes	Center/Dispensary	0	0	1	0	0	0	0	0	0	0
Agree	Head of household		58	Male	Primary	Married	Kakamega	1	6	7	Yes	Mosquito bites	1	0	0	0	0	0		1 6 5 2 3	1	1	1	0	1	1	0	Joints pain	Yes	1 2	1	1	0	0	0		Yes	Yes	Government hospital/Health	0	1	0	0	0	0	0	0	0	0
Agree	Spouse		25	Female	College	Married	Homabay	1	2	3	Yes	1 3	1	0	1	0	0	0		3 2	0	1	1	0	0	0	0		Yes	3 1	1	0	1	0	0		Yes	Yes	Government hospital/Health	0	1	0	0	0	0	0	0	0	0
Agree	Spouse		35	Female	Primary	Married	Kakamega	5	2	7	Yes	Mosquito bites	1	0	0	0	0	0		1 2 3	1	1	1	0	0	0	0		Yes	Sleeping under a mosquito net	1	0	0	0	0		Yes	Yes	Private hospital/clinic	0	0	0	1	0	0	0	0	0	0
Agree	Spouse		34	Female	Primary	Married	Kakamega	4	3	7	Yes	Mosquito bites	1	0	0	0	0	0		1 2 3 4 5	1	1	1	1	1	0	0		Yes	1 2	1	1	0	0	0		Yes	Yes	Center/Dispensary	0	0	1	0	0	0	0	0	0	0
Agree	Spouse		32	Female	Primary	Married	Kakamega	3	2	5	Yes	Mosquito bites	1	0	0	0	0	0		1 5 2	1	1	0	0	1	0	0		Yes	Sleeping under a mosquito net	1	0	0	0	0		Yes	Yes	Center/Dispensary	0	0	1	0	0	0	0	0	0	0
Agree	Head of household		24	Male	Primary	Married	Kakamega	0	2	2	Yes	1 4	1	0	0	1	0	0		1 3 2 4	1	1	1	1	0	0	0		Yes	Sleeping under a mosquito net	1	0	0	0	0		No
Agree	Head of household		22	Male	University	Single	Kakamega	0	1	1	Yes	Mosquito bites	1	0	0	0	0	0		1 2 3 4 5 6	1	1	1	1	1	1	0	Nausea	Yes	1 2 3	1	1	1	0	0		No
Agree	Head of household		32	Male	Primary	Married	Kakamega	0	1	1	Yes	4 3	0	0	1	1	0	0		DON'T KNOW	0	0	0	0	0	0	1		No	DON'T KNOW	0	0	0	1	0		No
Agree	Spouse		22	Female	Primary	Married	Kakamega	2	1	3	Yes	Mosquito bites	1	0	0	0	0	0		1 2 3 4 5 6	1	1	1	1	1	1	0	Nausea	Yes	1 3 2	1	1	1	0	0		Yes	Yes	Government hospital/Health	0	1	0	0	0	0	0	0	0	0
Agree	Head of household		23	Male	University	Married	Kakamega	0	3	3	Yes	Mosquito bites	1	0	0	0	0	0		1 3 2 4 5 6	1	1	1	1	1	1	0	None	Yes	1 3	1	0	1	0	0		No
Agree	Spouse		37	Female	Primary	Married	Kakamega	2	2	4	Yes	Mosquito bites	1	0	0	0	0	0		1 2 3 5	1	1	1	0	1	0	0		No	1 2	1	1	0	0	0		No
Agree	Spouse		30	Female	College	Married	Kakamega	2	1	3	Yes	Mosquito bites	1	0	0	0	0	0		1 2 5 3	1	1	1	0	1	0	0		Yes	1 5	1	0	0	0	1	Malaria vaccine	No
Agree	Spouse		63	Female	Primary	Married	Kakamega	4	2	6	Yes	Mosquito bites	1	0	0	0	0	0		1 2 3 4	1	1	1	1	0	0	0		Yes	Sleeping under a mosquito net	1	0	0	0	0		No
Agree	Head of household		28	Male	Secondary	Married	Kakamega	0	1	1	Yes	Mosquito bites	1	0	0	0	0	0		5 1 2 3	1	1	1	0	1	0	0		Yes	1 5	1	0	0	0	1	Slashing bushes	No
Agree	Child		24	Male	Secondary	Single	Kakamega	4	3	7	Yes	1 3	1	0	1	0	0	0		1 5	1	0	0	0	1	0	0		Yes	Sleeping under a mosquito net	1	0	0	0	0		No
Agree	Spouse		43	Female	Secondary	Married	Kakamega	3	3	6	Yes	Mosquito bites	1	0	0	0	0	0		1 2 3 4 5 6	1	1	1	1	1	1	0	Pale appearance	Yes	1 2 3	1	1	1	0	0		No
Agree	Spouse		58	Female	Never gone to school	Widowed/ Widower	Kakamega	7	2	9	Yes	Mosquito bites	1	0	0	0	0	0		2 3 4 1	1	1	1	1	0	0	0		Yes	Draining stagnant water around the compound	0	1	0	0	0		Yes	No
Agree	Other Specify	Tenant	22	Female	University	Single	Kakamega	1	0	1	Yes	Mosquito bites	1	0	0	0	0	0		1 2 3 4	1	1	1	1	0	0	0		Yes	Sleeping under a mosquito net	1	0	0	0	0		No
Agree	Other Specify	Tenant	22	Female	University	Single	Kakamega	0	1	1	Yes	Mosquito bites	1	0	0	0	0	0		3 1 4	1	0	1	1	0	0	0		Yes	2 1	1	1	0	0	0		No
Agree	Other Specify	Tenant	20	Male	Secondary	Single	Kakamega	0	1	1	Yes	1 2	1	1	0	0	0	0		Headache	0	0	1	0	0	0	0		Yes	2 1	1	1	0	0	0		No
Agree	Other Specify	Househelp	54	Female	Primary	Married	Kakamega	2	4	6	Yes	Mosquito bites	1	0	0	0	0	0		4 1 3	1	0	1	1	0	0	0		Yes	Sleeping under a mosquito net	1	0	0	0	0		No
Agree	Spouse		32	Female	Never gone to school	Married	Kakamega	2	3	5	Yes	1 2	1	1	0	0	0	0		1 2 3 5	1	1	1	0	1	0	0		Yes	Sleeping under a mosquito net	1	0	0	0	0		No
Agree	Spouse		42	Female	Secondary	Married	Kakamega	2	3	5	Yes	Mosquito bites	1	0	0	0	0	0		Fever	1	0	0	0	0	0	0		Yes	1 2 3	1	1	1	0	0		No
Agree	Spouse		46	Female	Secondary	Married	Kakamega	2	4	6	Yes	Mosquito bites	1	0	0	0	0	0		3 1 2 5	1	1	1	0	1	0	0		Yes	1 2	1	1	0	0	0		No
Agree	Spouse		36	Female	Primary	Married	Kakamega	4	2	6	Yes	Mosquito bites	1	0	0	0	0	0		5 1 3	1	0	1	0	1	0	0		Yes	1 2	1	1	0	0	0		Yes	Yes	4 1	1	0	0	1	0	0	0	0	0	0
Agree	Spouse		27	Female	Primary	Married	Kakamega	3	2	5	Yes	Mosquito bites	1	0	0	0	0	0		Fever	1	0	0	0	0	0	0		Yes	Sleeping under a mosquito net	1	0	0	0	0		Yes	Yes	Government hospital/Health	0	1	0	0	0	0	0	0	0	0
Agree	Spouse		37	Female	Primary	Married	Kakamega	0	2	2	Yes	Mosquito bites	1	0	0	0	0	0		1 3	1	0	1	0	0	0	0		No	Sleeping under a mosquito net	1	0	0	0	0		No
Agree	Spouse		70	Female	Primary	Widowed/ Widower	Kakamega	2	3	5	Yes	1 6	1	0	0	0	0	1	Dirty water	3 5	0	0	1	0	1	0	0		Yes	1 2	1	1	0	0	0		No
Agree	Spouse		30	Female	College	Married	Kakamega	0	2	2	Yes	Mosquito bites	1	0	0	0	0	0		1 2 3 5	1	1	1	0	1	0	0		Yes	Sleeping under a mosquito net	1	0	0	0	0		No
Agree	Spouse		25	Female	Secondary	Married	Kakamega	2	4	6	Yes	1 2 3	1	1	1	0	0	0		Vomiting	0	0	0	0	1	0	0		Yes	1 2	1	1	0	0	0		No
Agree	Spouse		41	Female	Secondary	Married	Kakamega	1	4	5	Yes	Mosquito bites	1	0	0	0	0	0		1 2	1	1	0	0	0	0	0		Yes	1 2 3	1	1	1	0	0		No
Agree	Relative		34	Female	Secondary	Divorced/ separated	Kakamega	2	4	6	Yes	Mosquito bites	1	0	0	0	0	0		1 2 5	1	1	0	0	1	0	0		No	Sleeping under a mosquito net	1	0	0	0	0		No
Agree	Head of household		45	Male	Secondary	Married	Kakamega	3	3	6	No	Mosquito bites	1	0	0	0	0	0		1 2 3	1	1	1	0	0	0	0		No	1 2 3	1	1	1	0	0		No
Agree	Spouse		48	Female	Secondary	Married	Kakamega	2	5	7	Yes	Mosquito bites	1	0	0	0	0	0		1 3	1	0	1	0	0	0	0		Yes	Sleeping under a mosquito net	1	0	0	0	0		Yes	No
Agree	Child		42	Male	Primary	Single	Kakamega	0	1	1	Yes	1 3 4	1	0	1	1	0	0		1 2 3	1	1	1	0	0	0	0		Yes	Sleeping under a mosquito net	1	0	0	0	0		Yes	Yes	Other(Specify)	0	0	0	0	0	0	0	0	1	0
Agree	Child		17	Female	Secondary	Single	Kakamega	3	3	6	Yes	Mosquito bites	1	0	0	0	0	0		3 1	1	0	1	0	0	0	0		Yes	Sleeping under a mosquito net	1	0	0	0	0		No
Agree	Head of household		69	Male	Primary	Married	Kakamega	3	4	7	Yes	Mosquito bites	1	0	0	0	0	0		1 2 3 4	1	1	1	1	0	0	0		Yes	Sleeping under a mosquito net	1	0	0	0	0		Yes	Yes	Private hospital/clinic	0	0	0	1	0	0	0	0	0	0
Agree	Spouse		63	Female	Secondary	Married	Kakamega	1	3	4	Yes	Mosquito bites	1	0	0	0	0	0		1 3 5 6	1	0	1	0	1	1	0	Diarrhea	Yes	2 1	1	1	0	0	0		No
Agree	Spouse		67	Female	Primary	Widowed/ Widower	Kakamega	3	2	5	Yes	Mosquito bites	1	0	0	0	0	0		1 2 3 4	1	1	1	1	0	0	0		Yes	Sleeping under a mosquito net	1	0	0	0	0		Yes	Yes	Private hospital/clinic	0	0	0	1	0	0	0	0	0	0
Agree	Spouse		26	Female	Secondary	Married	Homabay	3	2	5	Yes	Mosquito bites	1	0	0	0	0	0		1 2 3	1	1	1	0	0	0	0		Yes	Sleeping under a mosquito net	1	0	0	0	0		Yes	Yes	Center/Dispensary	0	0	1	0	0	0	0	0	0	0
Agree	Head of household		40	Male	Primary	Married	Homabay	1	2	3	Yes	Mosquito bites	1	0	0	0	0	0		1 3	1	0	1	0	0	0	0		Yes	Sleeping under a mosquito net	1	0	0	0	0		No
Agree	Head of household		36	Male	Secondary	Married	Homabay	3	2	5	Yes	1 4	1	0	0	1	0	0		1 3 5	1	0	1	0	1	0	0		Yes	1 2	1	1	0	0	0		Yes	Yes	Government hospital/Health	0	1	0	0	0	0	0	0	0	0
Agree	Child		18	Male	Secondary	Single	Kakamega	2	3	5	Yes	Mosquito bites	1	0	0	0	0	0		1 4 3	1	0	1	1	0	0	0		No	1 2 5	1	1	0	0	1	Clearing bushes around the compound	Yes	Yes	Government hospital/Health	0	1	0	0	0	0	0	0	0	0
Agree	Head of household		34	Male	Primary	Married	Kakamega	5	2	7	Yes	1 3	1	0	1	0	0	0		Fever	1	0	0	0	0	0	0		Yes	1 5	1	0	0	0	1	Being clean	Yes	Yes	Center/Dispensary	0	0	1	0	0	0	0	0	0	0
Agree	Spouse		38	Female	Primary	Married	Kakamega	6	3	9	Yes	Drinking dirty water	0	1	0	0	0	0		1 5 3	1	0	1	0	1	0	0		Yes	1 2	1	1	0	0	0		Yes	Yes	Private hospital/clinic	0	0	0	1	0	0	0	0	0	0
Agree	Spouse		52	Female	Primary	Married	Kakamega	4	4	8	Yes	1 3 4	1	0	1	1	0	0		1 3 2 4	1	1	1	1	0	0	0		Yes	Sleeping under a mosquito net	1	0	0	0	0		No
Agree	Spouse		36	Female	Primary	Married	Kakamega	4	2	6	Yes	1 4 3	1	0	1	1	0	0		3 1 2 4 5 6	1	1	1	1	1	1	0	Shivering	Yes	Sleeping under a mosquito net	1	0	0	0	0		Yes	Yes	Center/Dispensary	0	0	1	0	0	0	0	0	0	0
Agree	Spouse		70	Female	Secondary	Widowed/ Widower	Kakamega	2	1	3	Yes	1 4	1	0	0	1	0	0		4 1 3	1	0	1	1	0	0	0		Yes	Sleeping under a mosquito net	1	0	0	0	0		Yes	Yes	Center/Dispensary	0	0	1	0	0	0	0	0	0	0
Agree	Spouse		63	Female	Never gone to school	Married	Kakamega	0	2	2	Yes	1 4	1	0	0	1	0	0		1 3 2 4 5	1	1	1	1	1	0	0		Yes	Sleeping under a mosquito net	1	0	0	0	0		Yes	Yes	Private pharmacy	0	0	0	0	1	0	0	0	0	0
Agree	Child		21	Female	Secondary	Single	Kakamega	2	3	5	Yes	Mosquito bites	1	0	0	0	0	0		3 1	1	0	1	0	0	0	0		Yes	Sleeping under a mosquito net	1	0	0	0	0		Yes	Yes	Center/Dispensary	0	0	1	0	0	0	0	0	0	0
Agree	Spouse		65	Female	Secondary	Married	Kakamega	3	3	6	Yes	1 4 3	1	0	1	1	0	0		1 2 3 4 5 6	1	1	1	1	1	1	0	Shivering	Yes	Sleeping under a mosquito net	1	0	0	0	0		Yes	Yes	Private hospital/clinic	0	0	0	1	0	0	0	0	0	0
Agree	Spouse		72	Female	Primary	Married	Kakamega	2	3	5	Yes	1 4 3	1	0	1	1	0	0		2 1 3 4 5 6	1	1	1	1	1	1	0	Fever	Yes	Sleeping under a mosquito net	1	0	0	0	0		Yes	Yes	Private hospital/clinic	0	0	0	1	0	0	0	0	0	0
Agree	Head of household		32	Male	Primary	Married	Homabay	3	2	5	Yes	Mosquito bites	1	0	0	0	0	0		1 3	1	0	1	0	0	0	0		No	Sleeping under a mosquito net	1	0	0	0	0		No
Agree	Head of household		65	Male	Primary	Married	Homabay	4	2	6	Yes	1 3	1	0	1	0	0	0		2 5	0	1	0	0	1	0	0		No	1 2	1	1	0	0	0		Yes	Yes	Private hospital/clinic	0	0	0	1	0	0	0	0	0	0
Agree	Head of household		47	Male	Primary	Married	Homabay	4	3	7	Yes	Mosquito bites	1	0	0	0	0	0		1 5 3 4	1	0	1	1	1	0	0		No	Sleeping under a mosquito net	1	0	0	0	0		Yes	Yes	Government hospital/Health	0	1	0	0	0	0	0	0	0	0
Agree	Head of household		78	Male	Primary	Married	Homabay	3	3	6	Yes	1 3	1	0	1	0	0	0		Poor appetite	0	0	0	1	0	0	0		No	2 1	1	1	0	0	0		Yes	Yes	Government hospital/Health	0	1	0	0	0	0	0	0	0	0
Agree	Spouse		40	Female	Primary	Married	Homabay	1	2	3	Yes	Mosquito bites	1	0	0	0	0	0		1 3 5	1	0	1	0	1	0	0		No	1 2	1	1	0	0	0		Yes	Yes	Government hospital/Health	0	1	0	0	0	0	0	0	0	0
Agree	Head of household		48	Male	College	Married	Homabay	3	2	5	Yes	Mosquito bites	1	0	0	0	0	0		1 2	1	1	0	0	0	0	0		Yes	Sleeping under a mosquito net	1	0	0	0	0		No
Agree	Head of household		50	Female	Primary	Married	Homabay	2	5	7	Yes	Mosquito bites	1	0	0	0	0	0		1 5 2	1	1	0	0	1	0	0		No	1 5	1	0	0	0	1	Spraying households	Yes	Yes	2 8	0	1	0	0	0	0	0	1	0	0
Agree	Spouse		29	Female	Secondary	Married	Homabay	5	3	8	Yes	Mosquito bites	1	0	0	0	0	0		3 2 1	1	1	1	0	0	0	0		Yes	2 1	1	1	0	0	0		Yes	Yes	Government hospital/Health	0	1	0	0	0	0	0	0	0	0
Agree	Head of household		39	Male	Primary	Married	Homabay	4	3	7	Yes	Mosquito bites	1	0	0	0	0	0		1 3 2	1	1	1	0	0	0	0		Yes	1 3 2	1	1	1	0	0		Yes	Yes	Government hospital/Health	0	1	0	0	0	0	0	0	0	0
Agree	Head of household		38	Female	Secondary	Married	Busia	3	3	6	Yes	1 6	1	0	0	0	0	1	Stagnant water	3 1 5 6	1	0	1	0	1	1	0	Stomachaches	Yes	1 5 2	1	1	0	0	1	Slashing bushes around the house	Yes	Yes	Government hospital/Health	0	1	0	0	0	0	0	0	0	0
Agree	Head of household		56	Female	Primary	Widowed/ Widower	Busia	2	3	5	Yes	1 6	1	0	0	0	0	1	Bushy areas and stagnant water	Joint pains	0	1	0	0	0	0	0		Yes	1 2 5	1	1	0	0	1	Slashing bushy areas; have a pit to put dirt	Yes	Yes	Government hospital/Health	0	1	0	0	0	0	0	0	0	0
Agree	Head of household		41	Male	Primary	Married	Homabay	4	5	9	Yes	Mosquito bites	1	0	0	0	0	0		3 6 1 5 2	1	1	1	0	1	1	0	Headache	No	1 3 2	1	1	1	0	0		No
Agree	Head of household		25	Male	Secondary	Married	Busia	2	2	4	Yes	1 6	1	0	0	0	0	1	Diet stagnant water	1 2 5 6	1	1	0	0	1	1	0	None	No	1 5 2	1	1	0	0	1	Drinking clean water	Yes	Yes	Government hospital/Health	0	1	0	0	0	0	0	0	0	0
Agree	Spouse		24	Female	Primary	Married	Homabay	3	4	7	Yes	Mosquito bites	1	0	0	0	0	0		3 1	1	0	1	0	0	0	0		Yes	1 2 3	1	1	1	0	0		Yes	Yes	Government hospital/Health	0	1	0	0	0	0	0	0	0	0
Agree	Spouse		27	Female	Secondary	Married	Busia	1	2	3	Yes	1 6	1	0	0	0	0	1	Cold	1 5 3 4	1	0	1	1	1	0	0		Yes	Sleeping under a mosquito net	1	0	0	0	0		Yes	Yes	Private hospital/clinic	0	0	0	1	0	0	0	0	0	0
Agree	Spouse		33	Female	Primary	Married	Homabay	4	2	6	Yes	Mosquito bites	1	0	0	0	0	0		2 4 1 3	1	1	1	1	0	0	0		Yes	Sleeping under a mosquito net	1	0	0	0	0		No
Agree	Spouse		27	Female	Primary	Married	Busia	4	2	6	Yes	1 6	1	0	0	0	0	1	Stagnant dirty water	2 5 1	1	1	0	0	1	0	0		No	1 3 2	1	1	1	0	0		Yes	Yes	Government hospital/Health	0	1	0	0	0	0	0	0	0	0
Agree	Head of household		58	Female	Primary	Widowed/ Widower	Homabay	4	3	7	Yes	Mosquito bites	1	0	0	0	0	0		1 2 3	1	1	1	0	0	0	0		Yes	1 3 2	1	1	1	0	0		Yes	Yes	Government hospital/Health	0	1	0	0	0	0	0	0	0	0
Agree	Spouse		35	Female	Secondary	Married	Busia	3	2	5	Yes	Mosquito bites	1	0	0	0	0	0		1 5 4	1	0	0	1	1	0	0		Yes	2 1 5	1	1	0	0	1	Slashing bushy areas around the house	Yes	Yes	Private hospital/clinic	0	0	0	1	0	0	0	0	0	0
Agree	Spouse		37	Female	Primary	Married	Homabay	2	4	6	Yes	Mosquito bites	1	0	0	0	0	0		1 2 3 4	1	1	1	1	0	0	0		Yes	1 3 2	1	1	1	0	0		Yes	Yes	Government hospital/Health	0	1	0	0	0	0	0	0	0	0
Agree	Head of household		48	Male	Primary	Married	Busia	0	2	2	Yes	1 6	1	0	0	0	0	1	Cold	3 1	1	0	1	0	0	0	0		No	1 5	1	0	0	0	1	Dirty water	Yes	Yes	Private pharmacy	0	0	0	0	1	0	0	0	0	0
Agree	Spouse		40	Female	Primary	Married	Homabay	2	4	6	Yes	1 3	1	0	1	0	0	0		5 2 4 3 1	1	1	1	1	1	0	0		Yes	Sleeping under a mosquito net	1	0	0	0	0		Yes	Yes	Government hospital/Health	0	1	0	0	0	0	0	0	0	0
Agree	Spouse		39	Female	College	Married	Busia	4	2	6	Yes	Mosquito bites	1	0	0	0	0	0		1 2 3 5	1	1	1	0	1	0	0		Yes	1 2	1	1	0	0	0		Yes	Yes	Private hospital/clinic	0	0	0	1	0	0	0	0	0	0
Agree	Spouse		27	Female	Secondary	Married	Busia	3	2	5	Yes	Mosquito bites	1	0	0	0	0	0		1 5 3	1	0	1	0	1	0	0		Yes	1 3	1	0	1	0	0		Yes	Yes	Government hospital/Health	0	1	0	0	0	0	0	0	0	0
Agree	Child		20	Female	Secondary	Single	Busia	1	3	4	Yes	1 6	1	0	0	0	0	1	Drainage of stagnant water	1 2 3 5	1	1	1	0	1	0	0		Yes	1 2 3	1	1	1	0	0		Yes	Yes	4 5	0	0	0	1	1	0	0	0	0	0
Agree	Head of household		42	Male	Secondary	Married	Busia	3	3	6	Yes	1 4 6	1	0	0	1	0	1	Bushy areas around the house	2 4 1	1	1	0	1	0	0	0		No	5 1	1	0	0	0	1	Cleanliness	No
Agree	Spouse		66	Female	Primary	Married	Busia	2	5	7	Yes	1 3	1	0	1	0	0	0		3 1 2	1	1	1	0	0	0	0		Yes	1 2	1	1	0	0	0		No
Agree	Head of household		20	Female	Primary	Widowed/ Widower	Busia	3	1	4	Yes	3 4 1	1	0	1	1	0	0		2 1	1	1	0	0	0	0	0		No	1 2	1	1	0	0	0		Yes	Yes	Government hospital/Health	0	1	0	0	0	0	0	0	0	0
Agree	Head of household		70	Male	Secondary	Married	Busia	2	4	6	Yes	2 3	0	1	1	0	0	0		1 4 3	1	0	1	1	0	0	0		Yes	2 5	0	1	0	0	1	Avoiding eating bad food	Yes	Yes	Government hospital/Health	0	1	0	0	0	0	0	0	0	0
Agree	Child		61	Female	Primary	Divorced/ separated	Busia	3	5	8	Yes	1 3	1	0	1	0	0	0		2 3 5 4	0	1	1	1	1	0	0		Yes	1 2	1	1	0	0	0		Yes	Yes	Government hospital/Health	0	1	0	0	0	0	0	0	0	0
Agree	Spouse		42	Female	Primary	Married	Busia	3	2	5	Yes	Other Specify	0	0	0	0	0	1	Bushy compound, too hot sunlight	2 3 1	1	1	1	0	0	0	0		Yes	1 3	1	0	1	0	0		Yes	Yes	Private pharmacy	0	0	0	0	1	0	0	0	0	0
Agree	Head of household		33	Male	College	Married	Busia	3	2	5	Yes	Mosquito bites	1	0	0	0	0	0		4 1 6 5 3	1	0	1	1	1	1	0	Fever	Yes	Sleeping under a mosquito net	1	0	0	0	0		Yes	Yes	Private hospital/clinic	0	0	0	1	0	0	0	0	0	0
Agree	Head of household		72	Female	Never gone to school	Widowed/ Widower	Busia	1	2	3	Yes	1 3	1	0	1	0	0	0		Fever	1	0	0	0	0	0	0		Yes	Sleeping under a mosquito net	1	0	0	0	0		No
Agree	Spouse		36	Female	College	Married	Busia	3	2	5	Yes	Mosquito bites	1	0	0	0	0	0		Fever	1	0	0	0	0	0	0		Yes	1 2	1	1	0	0	0		No
Agree	Spouse		36	Female	College	Married	Busia	3	4	7	Yes	Mosquito bites	1	0	0	0	0	0		1 6 3 2	1	1	1	0	0	1	0	Fever	Yes	2 1	1	1	0	0	0		Yes	Yes	Private hospital/clinic	0	0	0	1	0	0	0	0	0	0
Agree	Child		20	Female	Primary	Single	Busia	4	4	8	Yes	1 2	1	1	0	0	0	0		1 5 4	1	0	0	1	1	0	0		Yes	Sleeping under a mosquito net	1	0	0	0	0		Yes	Yes	Center/Dispensary	0	0	1	0	0	0	0	0	0	0
Agree	Head of household		30	Male	Never gone to school	Married	Busia	5	2	7	Yes	4 2 6	0	1	0	1	0	1	During planting season of maize	1 4	1	0	0	1	0	0	0		Yes	Sleeping under a mosquito net	1	0	0	0	0		Yes	Yes	Government hospital/Health	0	1	0	0	0	0	0	0	0	0
Agree	Child		18	Female	Secondary	Single	Busia	2	5	7	Yes	Mosquito bites	1	0	0	0	0	0		1 3	1	0	1	0	0	0	0		Yes	Sleeping under a mosquito net	1	0	0	0	0		Yes	Yes	Government hospital/Health	0	1	0	0	0	0	0	0	0	0
Agree	Head of household		52	Male	Secondary	Married	Busia	2	3	5	Yes	1 6	1	0	0	0	0	1	Bushes	1 4	1	0	0	1	0	0	0		Yes	1 5 3	1	0	1	0	1	Good disposal of broken vessels that mosquitoes can use to breed	Yes	Yes	Center/Dispensary	0	0	1	0	0	0	0	0	0	0
Agree	Spouse		38	Female	Primary	Married	Busia	3	2	5	Yes	1 3	1	0	1	0	0	0		1 5	1	0	0	0	1	0	0		Yes	1 2	1	1	0	0	0		Yes	Yes	Government hospital/Health	0	1	0	0	0	0	0	0	0	0
Agree	Spouse		50	Female	Secondary	Divorced/ separated	Busia	0	3	3	Yes	1 2 4	1	1	0	1	0	0		Fever	1	0	0	0	0	0	0		Yes	1 5	1	0	0	0	1	Not touching water for long	No
Agree	Spouse		58	Female	Primary	Married	Busia	7	3	10	Yes	2 1	1	1	0	0	0	0		3 1	1	0	1	0	0	0	0		No	Sleeping under a mosquito net	1	0	0	0	0		Yes	Yes	Government hospital/Health	0	1	0	0	0	0	0	0	0	0
Agree	Spouse		71	Female	Primary	Widowed/ Widower	Busia	3	3	6	Yes	Mosquito bites	1	0	0	0	0	0		1 3 4	1	0	1	1	0	0	0		Yes	Sleeping under a mosquito net	1	0	0	0	0		Yes	Yes	2 5	0	1	0	0	1	0	0	0	0	0
Agree	Spouse		36	Female	Primary	Married	Busia	5	2	7	Yes	1 2	1	1	0	0	0	0		1 4 6	1	0	0	1	0	1	0	Dizziness	Yes	1 2	1	1	0	0	0		Yes	Yes	Private hospital/clinic	0	0	0	1	0	0	0	0	0	0
Agree	Spouse		49	Female	Secondary	Married	Busia	2	6	8	Yes	Mosquito bites	1	0	0	0	0	0		1 3 2	1	1	1	0	0	0	0		Yes	1 3 2 5	1	1	1	0	1	Clearing bushes	Yes	Yes	Government hospital/Health	0	1	0	0	0	0	0	0	0	0
Agree	Head of household		50	Female	Primary	Divorced/ separated	Busia	0	1	1	Yes	1 2	1	1	0	0	0	0		1 2	1	1	0	0	0	0	0		Yes	5 1	1	0	0	0	1	Cleanliness	No
Agree	Spouse		33	Female	Primary	Married	Busia	4	2	6	Yes	1 2	1	1	0	0	0	0		Fever	1	0	0	0	0	0	0		Yes	1 2	1	1	0	0	0		Yes	Yes	Private hospital/clinic	0	0	0	1	0	0	0	0	0	0
Agree	Spouse		24	Female	Secondary	Married	Busia	1	3	4	Yes	1 6	1	0	0	0	0	1	Uncleanliness and living near bushes	5 1 2 3	1	1	1	0	1	0	0		Yes	1 2 5	1	1	0	0	1	Cleaning the surrounding	Yes	Yes	Government hospital/Health	0	1	0	0	0	0	0	0	0	0
Agree	Spouse		26	Female	Secondary	Married	Busia	2	2	4	Yes	2 1 6	1	1	0	0	0	1	Bushy environment	6 1	1	0	0	0	0	1	0	Diarrhea,fever	Yes	1 5	1	0	0	0	1	Clearing bushesy	No
Agree	Spouse		25	Female	Primary	Married	Busia	6	2	8	Yes	Mosquito bites	1	0	0	0	0	0		1 5	1	0	0	0	1	0	0		Yes	1 5	1	0	0	0	1	Exercising cleanliness	No
Agree	Spouse		42	Female	Primary	Married	Homabay	3	5	8	Yes	Mosquito bites	1	0	0	0	0	0		1 5 6	1	0	0	0	1	1	0	Headache	Yes	1 5	1	0	0	0	1	Indoor residual spraying	Yes	Yes	Government hospital/Health	0	1	0	0	0	0	0	0	0	0
Agree	Head of household		32	Female	Primary	Married	Homabay	5	2	7	Yes	Mosquito bites	1	0	0	0	0	0		1 5 3	1	0	1	0	1	0	0		No	1 5	1	0	0	0	1	Taking of malaria drugs	No
Agree	Spouse		30	Female	Primary	Married	Homabay	5	2	7	Yes	Mosquito bites	1	0	0	0	0	0		1 3	1	0	1	0	0	0	0		Yes	1 5	1	0	0	0	1	Indoor residual spraying	Yes	No
Agree	Head of household		34	Male	Primary	Married	Homabay	2	2	4	Yes	1 3	1	0	1	0	0	0		4 2	0	1	0	1	0	0	0		Yes	2 1	1	1	0	0	0		Yes	Yes	Government hospital/Health	0	1	0	0	0	0	0	0	0	0
Agree	Head of household		75	Female	Primary	Widowed/ Widower	Homabay	1	1	2	Yes	Mosquito bites	1	0	0	0	0	0		1 5	1	0	0	0	1	0	0		No	Sleeping under a mosquito net	1	0	0	0	0		No
Agree	Spouse		32	Female	Secondary	Married	Homabay	3	2	5	Yes	Mosquito bites	1	0	0	0	0	0		3 5 1	1	0	1	0	1	0	0		Yes	1 2 3	1	1	1	0	0		No
Agree	Spouse		52	Female	Primary	Married	Homabay	3	4	7	Yes	Mosquito bites	1	0	0	0	0	0		3 1	1	0	1	0	0	0	0		Yes	Sleeping under a mosquito net	1	0	0	0	0		Yes	No
Agree	Head of household		25	Female	Primary	Widowed/ Widower	Homabay	2	5	7	Yes	Mosquito bites	1	0	0	0	0	0		1 3	1	0	1	0	0	0	0		No	1 5	1	0	0	0	1	Indoor residual spraying	No
Agree	Head of household		27	Female	College	Married	Homabay	3	1	4	Yes	Mosquito bites	1	0	0	0	0	0		1 2 5 4	1	1	0	1	1	0	0		Yes	1 2	1	1	0	0	0		Yes	Yes	Shop	1	0	0	0	0	0	0	0	0	0
Agree	Head of household		45	Male	Primary	Married	Homabay	2	2	4	Yes	1 3	1	0	1	0	0	0		2 3	0	1	1	0	0	0	0		Yes	1 2 3	1	1	1	0	0		Yes	Yes	Government hospital/Health	0	1	0	0	0	0	0	0	0	0
Agree	Head of household		89	Male	Primary	Married	Homabay	0	3	3	Yes	Mosquito bites	1	0	0	0	0	0		3 2 1	1	1	1	0	0	0	0		Yes	Sleeping under a mosquito net	1	0	0	0	0		Yes	Yes	Government hospital/Health	0	1	0	0	0	0	0	0	0	0
Agree	Head of household		65	Female	Primary	Widowed/ Widower	Homabay	4	3	7	Yes	Mosquito bites	1	0	0	0	0	0		2 3	0	1	1	0	0	0	0		Yes	Sleeping under a mosquito net	1	0	0	0	0		Yes	Yes	Government hospital/Health	0	1	0	0	0	0	0	0	0	0
Agree	Head of household		67	Male	Primary	Married	Homabay	0	3	3	Yes	Mosquito bites	1	0	0	0	0	0		2 3	0	1	1	0	0	0	0		Yes	Sleeping under a mosquito net	1	0	0	0	0		Yes	Yes	Government hospital/Health	0	1	0	0	0	0	0	0	0	0
Agree	Child		25	Male	Secondary	Single	Homabay	0	2	2	Yes	1 3	1	0	1	0	0	0		1 2	1	1	0	0	0	0	0		Yes	Sleeping under a mosquito net	1	0	0	0	0		Yes	Yes	Government hospital/Health	0	1	0	0	0	0	0	0	0	0
Agree	Head of household		32	Female	Secondary	Married	Homabay	2	3	5	Yes	1 3	1	0	1	0	0	0		3 2	0	1	1	0	0	0	0		Yes	1 2	1	1	0	0	0		Yes	Yes	Government hospital/Health	0	1	0	0	0	0	0	0	0	0
Agree	Spouse		70	Female	Primary	Widowed/ Widower	Kakamega	4	3	7	Yes	Mosquito bites	1	0	0	0	0	0		5 1 2	1	1	0	0	1	0	0		No	Sleeping under a mosquito net	1	0	0	0	0		No
Agree	Child		22	Female	Secondary	Single	Kakamega	1	5	6	Yes	Mosquito bites	1	0	0	0	0	0		Fever	1	0	0	0	0	0	0		No	1 3	1	0	1	0	0		No
Agree	Spouse		22	Female	Secondary	Married	Kakamega	0	2	2	Yes	Mosquito bites	1	0	0	0	0	0		2 1 5	1	1	0	0	1	0	0		No	Sleeping under a mosquito net	1	0	0	0	0		No
Agree	Spouse		56	Female	Primary	Married	Kakamega	5	2	7	Yes	Mosquito bites	1	0	0	0	0	0		2 1	1	1	0	0	0	0	0		Yes	Sleeping under a mosquito net	1	0	0	0	0		Yes	Yes	Government hospital/Health	0	1	0	0	0	0	0	0	0	0
Agree	Spouse		29	Female	University	Married	Kakamega	0	2	2	Yes	1 2	1	1	0	0	0	0		1 3 5 2	1	1	1	0	1	0	0		No	Sleeping under a mosquito net	1	0	0	0	0		Yes	Yes	Government hospital/Health	0	1	0	0	0	0	0	0	0	0
Agree	Child		18	Female	Secondary	Single	Kakamega	3	4	7	Yes	Mosquito bites	1	0	0	0	0	0		3 2	0	1	1	0	0	0	0		Yes	1 5 2	1	1	0	0	1	Clearing the bushes	No
Agree	Head of household		42	Male	University	Married	Kakamega	4	2	6	Yes	Mosquito bites	1	0	0	0	0	0		1 2 3	1	1	1	0	0	0	0		Yes	1 5 2	1	1	0	0	1	Clearing if bushes	Yes	Yes	Private hospital/clinic	0	0	0	1	0	0	0	0	0	0
Agree	Relative		30	Female	Primary	Single	Kakamega	2	2	4	Yes	Mosquito bites	1	0	0	0	0	0		3 2 1	1	1	1	0	0	0	0		No	Sleeping under a mosquito net	1	0	0	0	0		No
Agree	Head of household		50	Female	Primary	Widowed/ Widower	Kakamega	5	3	8	Yes	1 2	1	1	0	0	0	0		1 3 2	1	1	1	0	0	0	0		No	Sleeping under a mosquito net	1	0	0	0	0		No
Agree	Head of household		28	Male	Secondary	Married	Kakamega	2	2	4	Yes	Mosquito bites	1	0	0	0	0	0		1 2 3	1	1	1	0	0	0	0		Yes	Sleeping under a mosquito net	1	0	0	0	0		No
Agree	Spouse		48	Female	Primary	Married	Kakamega	1	2	3	Yes	Mosquito bites	1	0	0	0	0	0		1 2 3 5 4	1	1	1	1	1	0	0		Yes	Sleeping under a mosquito net	1	0	0	0	0		Yes	Yes	Government hospital/Health	0	1	0	0	0	0	0	0	0	0
Agree	Spouse		42	Female	Primary	Married	Kakamega	4	4	8	Yes	1 4	1	0	0	1	0	0		1 2 3 4	1	1	1	1	0	0	0		Yes	Sleeping under a mosquito net	1	0	0	0	0		Yes	Yes	Private hospital/clinic	0	0	0	1	0	0	0	0	0	0
Agree	Spouse		63	Female	Primary	Married	Kakamega	5	3	8	Yes	Mosquito bites	1	0	0	0	0	0		1 5 6	1	0	0	0	1	1	0	None	Yes	1 2	1	1	0	0	0		Yes	Yes	Government hospital/Health	0	1	0	0	0	0	0	0	0	0
Agree	Spouse		39	Female	Primary	Married	Kakamega	3	4	7	Yes	Mosquito bites	1	0	0	0	0	0		1 2 3 4 5	1	1	1	1	1	0	0		Yes	1 2	1	1	0	0	0		No
Agree	Child		24	Female	Secondary	Single	Kakamega	5	3	8	Yes	1 3	1	0	1	0	0	0		5 2 4 3 1	1	1	1	1	1	0	0		Yes	Sleeping under a mosquito net	1	0	0	0	0		Yes	Yes	Government hospital/Health	0	1	0	0	0	0	0	0	0	0
Agree	Spouse		35	Female	Secondary	Married	Kakamega	7	5	12	Yes	Mosquito bites	1	0	0	0	0	0		1 2	1	1	0	0	0	0	0		Yes	1 2	1	1	0	0	0		Yes	Yes	2 4	0	1	0	1	0	0	0	0	0	0
Agree	Head of household		62	Male	Primary	Married	Kakamega	6	4	10	Yes	Mosquito bites	1	0	0	0	0	0		1 2 3 6 5 4	1	1	1	1	1	1	0	Shivering	Yes	Sleeping under a mosquito net	1	0	0	0	0		Yes	Yes	Government hospital/Health	0	1	0	0	0	0	0	0	0	0
Agree	Spouse		47	Female	University	Married	Kakamega	3	4	7	Yes	Mosquito bites	1	0	0	0	0	0		2 1 3 4 5	1	1	1	1	1	0	0		Yes	1 2	1	1	0	0	0		Yes	No
Agree	Spouse		25	Female	University	Married	Kakamega	1	2	3	Yes	Mosquito bites	1	0	0	0	0	0		5 1	1	0	0	0	1	0	0		Yes	Sleeping under a mosquito net	1	0	0	0	0		No
Agree	Spouse		43	Female	Secondary	Married	Kakamega	4	3	7	Yes	3 1	1	0	1	0	0	0		1 4 2 3	1	1	1	1	0	0	0		Yes	Sleeping under a mosquito net	1	0	0	0	0		Yes	Yes	Government hospital/Health	0	1	0	0	0	0	0	0	0	0
Agree	Head of household		48	Male	Secondary	Married	Kakamega	1	2	3	Yes	Mosquito bites	1	0	0	0	0	0		1 3 2 4	1	1	1	1	0	0	0		Yes	2 1 5	1	1	0	0	1	Clearing bushes near the house	Yes	Yes	Private hospital/clinic	0	0	0	1	0	0	0	0	0	0
Agree	Spouse		45	Female	Never gone to school	Married	Kakamega	3	5	8	Yes	1 3	1	0	1	0	0	0		3 2 1 4 5 6	1	1	1	1	1	1	0	Shivering	Yes	Sleeping under a mosquito net	1	0	0	0	0		Yes	Yes	Private pharmacy	0	0	0	0	1	0	0	0	0	0
Agree	Spouse		60	Female	Never gone to school	Married	Kakamega	0	2	2	Yes	Being rained on	0	0	0	1	0	0		Vomiting	0	0	0	0	1	0	0		Yes	Using mosquito repellents	0	0	1	0	0		Yes	Yes	Government hospital/Health	0	1	0	0	0	0	0	0	0	0
Agree	Spouse		29	Female	Primary	Married	Kakamega	3	2	5	Yes	4 3 1	1	0	1	1	0	0		2 5 1	1	1	0	0	1	0	0		No	1 5	1	0	0	0	1	Putting warm clothes	Yes	Yes	Government hospital/Health	0	1	0	0	0	0	0	0	0	0
Agree	Spouse		27	Female	Primary	Married	Kakamega	5	2	7	Yes	1 2	1	1	0	0	0	0		1 2 3 4	1	1	1	1	0	0	0		Yes	1 2	1	1	0	0	0		No
Agree	Child		24	Male	Secondary	Single	Kakamega	0	4	4	Yes	Mosquito bites	1	0	0	0	0	0		1 5	1	0	0	0	1	0	0		Yes	Draining stagnant water around the compound	0	1	0	0	0		Yes	Yes	Private hospital/clinic	0	0	0	1	0	0	0	0	0	0
Agree	Spouse		30	Female	Secondary	Married	Kakamega	4	2	6	Yes	Mosquito bites	1	0	0	0	0	0		1 2 3 4 5 6	1	1	1	1	1	1	0	Shivering	Yes	1 5	1	0	0	0	1	Mosquito coils. Draining stagnant water and clearing sorrounding bushes	Yes	Yes	Private pharmacy	0	0	0	0	1	0	0	0	0	0
Agree	Spouse		34	Female	Primary	Married	Kakamega	3	2	5	Yes	Mosquito bites	1	0	0	0	0	0		1 2 3 4 5	1	1	1	1	1	0	0		Yes	Sleeping under a mosquito net	1	0	0	0	0		No
Agree	Spouse		29	Female	Primary	Married	Kakamega	4	2	6	Yes	Mosquito bites	1	0	0	0	0	0		1 2 3 4 5 6	1	1	1	1	1	1	0	Shivering	Yes	1 5	1	0	0	0	1	Use of Mosquito coil	Yes	Yes	Government hospital/Health	0	1	0	0	0	0	0	0	0	0
Agree	Child		20	Female	Primary	Single	Kakamega	7	4	11	Yes	3 1	1	0	1	0	0	0		4 1	1	0	0	1	0	0	0		Yes	DON'T KNOW	0	0	0	1	0		Yes	No
Agree	Spouse		27	Female	Primary	Married	Kakamega	3	1	4	Yes	Mosquito bites	1	0	0	0	0	0		2 1 3 4 5 6	1	1	1	1	1	1	0	Shivering	Yes	Sleeping under a mosquito net	1	0	0	0	0		No
Agree	Spouse		40	Female	Secondary	Married	Kakamega	2	2	4	Yes	Mosquito bites	1	0	0	0	0	0		1 3 2 5	1	1	1	0	1	0	0		Yes	2 1	1	1	0	0	0		No
Agree	Spouse		37	Female	Primary	Married	Kakamega	7	3	10	Yes	1 3 2	1	1	1	0	0	0		1 3 2 4 5 6	1	1	1	1	1	1	0	Shivering	Yes	5 1	1	0	0	0	1	Putting on long sleeved sweaters in the evening to prevent Mosquito bites	Yes	Yes	Private hospital/clinic	0	0	0	1	0	0	0	0	0	0
Agree	Spouse		38	Female	Never gone to school	Married	Kakamega	4	3	7	Yes	1 3	1	0	1	0	0	0		1 2 3 4 5	1	1	1	1	1	0	0		Yes	Sleeping under a mosquito net	1	0	0	0	0		Yes	Yes	Private pharmacy	0	0	0	0	1	0	0	0	0	0
Agree	Head of household		52	Male	Never gone to school	Married	Kakamega	4	2	6	Yes	1 2 3	1	1	1	0	0	0		1 2	1	1	0	0	0	0	0		Yes	Sleeping under a mosquito net	1	0	0	0	0		Yes	No
Agree	Head of household		48	Male	Primary	Married	Kakamega	4	18	22	Yes	Mosquito bites	1	0	0	0	0	0		1 2 4 3 5 6	1	1	1	1	1	1	0	Shivering	Yes	Sleeping under a mosquito net	1	0	0	0	0		Yes	Yes	Government hospital/Health	0	1	0	0	0	0	0	0	0	0
Agree	Relative		31	Female	College	Married	Kakamega	3	7	10	Yes	Mosquito bites	1	0	0	0	0	0		1 2 3 4	1	1	1	1	0	0	0		Yes	Sleeping under a mosquito net	1	0	0	0	0		Yes	Yes	Government hospital/Health	0	1	0	0	0	0	0	0	0	0
Agree	Head of household		54	Male	Primary	Married	Kakamega	10	3	13	Yes	Mosquito bites	1	0	0	0	0	0		1 2 3	1	1	1	0	0	0	0		Yes	Sleeping under a mosquito net	1	0	0	0	0		Yes	No
Agree	Spouse		36	Female	Primary	Married	Kakamega	5	2	7	Yes	Mosquito bites	1	0	0	0	0	0		1 2 5	1	1	0	0	1	0	0		No	5 1	1	0	0	0	1	Wearing warm clothes during cold season.	No
Agree	Spouse		58	Female	Primary	Widowed/ Widower	Busia	9	3	12	Yes	Other Specify	0	0	0	0	0	1	Dirt Stagnant water Bushes	3 1 5	1	0	1	0	1	0	0		Yes	2 1 5	1	1	0	0	1	Cleanliness	Yes	Yes	2 8	0	1	0	0	0	0	0	1	0	0
Agree	Spouse		27	Female	Primary	Married	Kakamega	2	2	4	Yes	Mosquito bites	1	0	0	0	0	0		1 2 3 4 5	1	1	1	1	1	0	0		Yes	Sleeping under a mosquito net	1	0	0	0	0		Yes	Yes	Government hospital/Health	0	1	0	0	0	0	0	0	0	0
Agree	Spouse		33	Female	Primary	Married	Kakamega	4	2	6	Yes	Mosquito bites	1	0	0	0	0	0		1 5 6	1	0	0	0	1	1	0	None	Yes	1 5 2	1	1	0	0	1	Drinking clean water	No
Agree	Spouse		26	Female	University	Married	Kakamega	1	2	3	Yes	Mosquito bites	1	0	0	0	0	0		3 1	1	0	1	0	0	0	0		Yes	Sleeping under a mosquito net	1	0	0	0	0		Yes	Yes	Private hospital/clinic	0	0	0	1	0	0	0	0	0	0
Agree	Spouse		23	Female	Primary	Married	Kakamega	1	2	3	Yes	Mosquito bites	1	0	0	0	0	0		1 2 3 5	1	1	1	0	1	0	0		Yes	Sleeping under a mosquito net	1	0	0	0	0		No
Agree	Spouse		30	Female	Primary	Married	Kakamega	6	2	8	Yes	Mosquito bites	1	0	0	0	0	0		1 2 3 4 5 6	1	1	1	1	1	1	0	Shivering	Yes	Sleeping under a mosquito net	1	0	0	0	0		Yes	Yes	Government hospital/Health	0	1	0	0	0	0	0	0	0	0
Agree	Child		25	Female	University	Single	Kakamega	1	5	6	Yes	Mosquito bites	1	0	0	0	0	0		1 5	1	0	0	0	1	0	0		Yes	Sleeping under a mosquito net	1	0	0	0	0		Yes	Yes	Government hospital/Health	0	1	0	0	0	0	0	0	0	0
Agree	Spouse		24	Female	Primary	Married	Kakamega	3	2	5	Yes	Mosquito bites	1	0	0	0	0	0		Fever	1	0	0	0	0	0	0		Yes	Sleeping under a mosquito net	1	0	0	0	0		No
Agree	Head of household		35	Male	College	Married	Kakamega	4	3	7	Yes	1 3 4	1	0	1	1	0	0		1 2 3 4 5 6	1	1	1	1	1	1	0	Shivering	Yes	1 3	1	0	1	0	0		Yes	Yes	Government hospital/Health	0	1	0	0	0	0	0	0	0	0
Agree	Spouse		29	Female	Primary	Married	Busia	6	3	9	Yes	1 4	1	0	0	1	0	0		3 1 5 6	1	0	1	0	1	1	0	Cold and coughs	Yes	2 1 3	1	1	1	0	0		Yes	Yes	Private pharmacy	0	0	0	0	1	0	0	0	0	0
Agree	Spouse		28	Female	Primary	Married	Kakamega	5	4	9	Yes	Mosquito bites	1	0	0	0	0	0		1 3	1	0	1	0	0	0	0		Yes	Sleeping under a mosquito net	1	0	0	0	0		Yes	Yes	Government hospital/Health	0	1	0	0	0	0	0	0	0	0
Agree	Spouse		34	Female	College	Married	Kakamega	3	2	5	Yes	Mosquito bites	1	0	0	0	0	0		1 2 3 4	1	1	1	1	0	0	0		Yes	Sleeping under a mosquito net	1	0	0	0	0		Yes	Yes	Government hospital/Health	0	1	0	0	0	0	0	0	0	0
Agree	Spouse		27	Female	Secondary	Married	Kakamega	2	2	4	Yes	Mosquito bites	1	0	0	0	0	0		4 5	0	0	0	1	1	0	0		Yes	1 3 2	1	1	1	0	0		No
Agree	Spouse		49	Male	Never gone to school	Widowed/ Widower	Kakamega	0	5	5	Yes	1 4 3	1	0	1	1	0	0		1 2 3	1	1	1	0	0	0	0		Yes	Sleeping under a mosquito net	1	0	0	0	0		Yes	Yes	Private pharmacy	0	0	0	0	1	0	0	0	0	0
Agree	Spouse		32	Female	Primary	Married	Busia	3	2	5	Yes	Mosquito bites	1	0	0	0	0	0		2 1	1	1	0	0	0	0	0		Yes	Sleeping under a mosquito net	1	0	0	0	0		Yes	Yes	CHV	0	0	0	0	0	0	0	1	0	0
Agree	Spouse		69	Female	Primary	Married	Kakamega	2	2	4	Yes	Mosquito bites	1	0	0	0	0	0		3 1 2	1	1	1	0	0	0	0		Yes	Sleeping under a mosquito net	1	0	0	0	0		Yes	Yes	Government hospital/Health	0	1	0	0	0	0	0	0	0	0
Agree	Spouse		51	Female	Primary	Married	Kakamega	1	5	6	Yes	Mosquito bites	1	0	0	0	0	0		3 2 6 1 5	1	1	1	0	1	1	0	weakness	Yes	1 2	1	1	0	0	0		No
Agree	Spouse		40	Female	Never gone to school	Married	Kakamega	6	4	10	Yes	Mosquito bites	1	0	0	0	0	0		1 4 5	1	0	0	1	1	0	0		Yes	Other(Specify)	0	0	0	0	1	Keeping warm	Yes	No
Agree	Head of household		40	Female	Primary	Divorced/ separated	Busia	2	1	3	Yes	Mosquito bites	1	0	0	0	0	0		1 5 3	1	0	1	0	1	0	0		Yes	Sleeping under a mosquito net	1	0	0	0	0		Yes	Yes	CHV	0	0	0	0	0	0	0	1	0	0
Agree	Head of household		26	Male	Primary	Married	Busia	1	2	3	Yes	1 4	1	0	0	1	0	0		3 1 2	1	1	1	0	0	0	0		No	1 5	1	0	0	0	1	Avoid being rained on	Yes	Yes	2 5 8	0	1	0	0	1	0	0	1	0	0
Agree	Spouse		27	Female	College	Married	Kakamega	2	2	4	Yes	1 3 4	1	0	1	1	0	0		1 3 4 6 5	1	0	1	1	1	1	0	Tiredness	Yes	1 2 3	1	1	1	0	0		Yes	Yes	Center/Dispensary	0	0	1	0	0	0	0	0	0	0
Agree	Head of household		24	Male	Primary	Married	Busia	4	2	6	Yes	1 3	1	0	1	0	0	0		5 1 2	1	1	0	0	1	0	0		Yes	1 5	1	0	0	0	1	Keeping warm when in the cold	Yes	Yes	CHV	0	0	0	0	0	0	0	1	0	0
Agree	Head of household		34	Male	Primary	Married	Homabay	3	2	5	Yes	Mosquito bites	1	0	0	0	0	0		1 5 4	1	0	0	1	1	0	0		Yes	Sleeping under a mosquito net	1	0	0	0	0		Yes	Yes	Shop	1	0	0	0	0	0	0	0	0	0
Agree	Head of household		28	Male	Secondary	Married	Homabay	2	2	4	Yes	Mosquito bites	1	0	0	0	0	0		1 2	1	1	0	0	0	0	0		Yes	Sleeping under a mosquito net	1	0	0	0	0		Yes	Yes	Government hospital/Health	0	1	0	0	0	0	0	0	0	0
Agree	Head of household		63	Female	Primary	Widowed/ Widower	Homabay	0	1	1	Yes	Mosquito bites	1	0	0	0	0	0		1 3 4 5	1	0	1	1	1	0	0		Yes	1 2	1	1	0	0	0		Yes	Yes	Private pharmacy	0	0	0	0	1	0	0	0	0	0
Agree	Head of household		29	Male	Secondary	Married	Homabay	1	2	3	Yes	Mosquito bites	1	0	0	0	0	0		1 2 4 5	1	1	0	1	1	0	0		Yes	Sleeping under a mosquito net	1	0	0	0	0		Yes	Yes	Private pharmacy	0	0	0	0	1	0	0	0	0	0
Agree	Head of household		35	Female	Primary	Widowed/ Widower	Homabay	1	1	2	Yes	Mosquito bites	1	0	0	0	0	0		3 1	1	0	1	0	0	0	0		Yes	Sleeping under a mosquito net	1	0	0	0	0		Yes	Yes	Government hospital/Health	0	1	0	0	0	0	0	0	0	0
Agree	Head of household		27	Male	Primary	Married	Homabay	3	2	5	Yes	Mosquito bites	1	0	0	0	0	0		1 3 4	1	0	1	1	0	0	0		Yes	Sleeping under a mosquito net	1	0	0	0	0		Yes	Yes	Government hospital/Health	0	1	0	0	0	0	0	0	0	0
Agree	Child		17	Female	Secondary	Single	Homabay	5	2	7	Yes	Mosquito bites	1	0	0	0	0	0		1 3 4	1	0	1	1	0	0	0		Yes	1 2	1	1	0	0	0		Yes	Yes	Shop	1	0	0	0	0	0	0	0	0	0
Agree	Head of household		68	Female	Primary	Married	Homabay	5	2	7	Yes	Mosquito bites	1	0	0	0	0	0		1 3 2	1	1	1	0	0	0	0		Yes	Sleeping under a mosquito net	1	0	0	0	0		Yes	Yes	Government hospital/Health	0	1	0	0	0	0	0	0	0	0
Agree	Head of household		31	Female	Never gone to school	Widowed/ Widower	Homabay	4	1	5	Yes	Mosquito bites	1	0	0	0	0	0		2 1 3	1	1	1	0	0	0	0		No	Sleeping under a mosquito net	1	0	0	0	0		Yes	Yes	8 4	0	0	0	1	0	0	0	1	0	0
Agree	Head of household		24	Male	University	Married	Homabay	0	2	2	Yes	Mosquito bites	1	0	0	0	0	0		1 2 3 4 5	1	1	1	1	1	0	0		Yes	1 2 3	1	1	1	0	0		Yes	Yes	Government hospital/Health	0	1	0	0	0	0	0	0	0	0
Agree	Spouse		30	Female	Primary	Married	Homabay	5	2	7	Yes	Mosquito bites	1	0	0	0	0	0		1 2 4 5	1	1	0	1	1	0	0		Yes	Sleeping under a mosquito net	1	0	0	0	0		Yes	Yes	Center/Dispensary	0	0	1	0	0	0	0	0	0	0
Agree	Spouse		28	Female	Primary	Married	Homabay	3	2	5	Yes	1 4	1	0	0	1	0	0		1 3 5	1	0	1	0	1	0	0		Yes	Sleeping under a mosquito net	1	0	0	0	0		Yes	No
Agree	Spouse		39	Female	Primary	Married	Homabay	2	3	5	Yes	Mosquito bites	1	0	0	0	0	0		3 1 4	1	0	1	1	0	0	0		No	1 5	1	0	0	0	1	Indoor residual spraying Using drugs	Yes	Yes	Private pharmacy	0	0	0	0	1	0	0	0	0	0
Agree	Spouse		26	Female	Primary	Married	Homabay	4	2	6	Yes	3 1	1	0	1	0	0	0		2 1	1	1	0	0	0	0	0		No	5 1	1	0	0	0	1	Keeping warm	Yes	Yes	Government hospital/Health	0	1	0	0	0	0	0	0	0	0
Agree	Head of household		54	Male	Secondary	Married	Homabay	5	3	8	Yes	Mosquito bites	1	0	0	0	0	0		1 2 3 5	1	1	1	0	1	0	0		Yes	Sleeping under a mosquito net	1	0	0	0	0		No
Agree	Spouse		37	Female	Primary	Married	Homabay	2	4	6	Yes	Mosquito bites	1	0	0	0	0	0		1 3 4	1	0	1	1	0	0	0		Yes	Sleeping under a mosquito net	1	0	0	0	0		Yes	Yes	Government hospital/Health	0	1	0	0	0	0	0	0	0	0
Agree	Head of household		35	Female	Primary	Widowed/ Widower	Homabay	6	3	9	Yes	Mosquito bites	1	0	0	0	0	0		Headache	0	0	1	0	0	0	0		No	DON'T KNOW	0	0	0	1	0		Yes	No
Agree	Spouse		27	Female	Secondary	Married	Homabay	1	2	3	Yes	Mosquito bites	1	0	0	0	0	0		1 2 3 4 5	1	1	1	1	1	0	0		Yes	Sleeping under a mosquito net	1	0	0	0	0		No
Agree	Head of household		46	Female	Never gone to school	Widowed/ Widower	Homabay	3	5	8	Yes	Mosquito bites	1	0	0	0	0	0		1 3 5 4	1	0	1	1	1	0	0		Yes	Sleeping under a mosquito net	1	0	0	0	0		No
Agree	Spouse		28	Female	Primary	Married	Homabay	2	2	4	Yes	Mosquito bites	1	0	0	0	0	0		1 2	1	1	0	0	0	0	0		No	Sleeping under a mosquito net	1	0	0	0	0		No
Agree	Head of household		52	Female	Primary	Widowed/ Widower	Homabay	1	1	2	Yes	Mosquito bites	1	0	0	0	0	0		Headache	0	0	1	0	0	0	0		Yes	Sleeping under a mosquito net	1	0	0	0	0		No
Agree	Spouse		43	Female	Secondary	Married	Homabay	3	4	7	Yes	1 3 4	1	0	1	1	0	0		1 2 3 5	1	1	1	0	1	0	0		Yes	1 2 3 5	1	1	1	0	1	Indoor residual spraying	Yes	Yes	Government hospital/Health	0	1	0	0	0	0	0	0	0	0
Agree	Spouse		47	Female	Primary	Married	Homabay	3	4	7	Yes	Mosquito bites	1	0	0	0	0	0		2 3 5	0	1	1	0	1	0	0		Yes	Sleeping under a mosquito net	1	0	0	0	0		Yes	Yes	1 2	1	1	0	0	0	0	0	0	0	0
Agree	Spouse		20	Female	Secondary	Married	Homabay	1	2	3	Yes	1 4	1	0	0	1	0	0		1 5	1	0	0	0	1	0	0		Yes	Sleeping under a mosquito net	1	0	0	0	0		Yes	Yes	Government hospital/Health	0	1	0	0	0	0	0	0	0	0
Agree	Spouse		29	Female	Primary	Married	Homabay	6	2	8	Yes	Mosquito bites	1	0	0	0	0	0		1 3	1	0	1	0	0	0	0		Yes	Sleeping under a mosquito net	1	0	0	0	0		Yes	Yes	Private pharmacy	0	0	0	0	1	0	0	0	0	0
Agree	Spouse		18	Female	Secondary	Married	Homabay	2	5	7	Yes	Mosquito bites	1	0	0	0	0	0		3 5	0	0	1	0	1	0	0		Yes	Sleeping under a mosquito net	1	0	0	0	0		Yes	Yes	Government hospital/Health	0	1	0	0	0	0	0	0	0	0
Agree	Spouse		29	Female	Primary	Married	Homabay	5	2	7	Yes	3 1	1	0	1	0	0	0		1 5 2	1	1	0	0	1	0	0		Yes	1 5	1	0	0	0	1	Vaccination of children	Yes	Yes	Government hospital/Health	0	1	0	0	0	0	0	0	0	0
Agree	Spouse		41	Female	Secondary	Married	Homabay	5	4	9	Yes	Mosquito bites	1	0	0	0	0	0		3 5 2	0	1	1	0	1	0	0		Yes	2 1	1	1	0	0	0		Yes	Yes	CHV	0	0	0	0	0	0	0	1	0	0
Agree	Spouse		61	Female	Primary	Married	Homabay	5	4	9	Yes	Mosquito bites	1	0	0	0	0	0		2 3	0	1	1	0	0	0	0		Yes	2 1	1	1	0	0	0		Yes	Yes	Government hospital/Health	0	1	0	0	0	0	0	0	0	0
Agree	Spouse		27	Female	Primary	Married	Homabay	5	3	8	Yes	Mosquito bites	1	0	0	0	0	0		Fever	1	0	0	0	0	0	0		Yes	Sleeping under a mosquito net	1	0	0	0	0		Yes	Yes	Private hospital/clinic	0	0	0	1	0	0	0	0	0	0
Agree	Head of household		63	Male	Secondary	Married	Homabay	2	4	6	Yes	Mosquito bites	1	0	0	0	0	0		2 1 5 3	1	1	1	0	1	0	0		Yes	3 2 1	1	1	1	0	0		Yes	Yes	Government hospital/Health	0	1	0	0	0	0	0	0	0	0
Agree	Head of household		35	Male	Primary	Married	Homabay	3	2	5	Yes	Mosquito bites	1	0	0	0	0	0		1 3 5 2	1	1	1	0	1	0	0		Yes	3 1 2	1	1	1	0	0		No
Agree	Head of household		23	Male	Secondary	Single	Homabay	2	2	4	Yes	Mosquito bites	1	0	0	0	0	0		1 2 5 3	1	1	1	0	1	0	0		Yes	1 2 3	1	1	1	0	0		No
Agree	Spouse		45	Female	Primary	Married	Homabay	8	5	13	Yes	Mosquito bites	1	0	0	0	0	0		3 2 1	1	1	1	0	0	0	0		Yes	1 3	1	0	1	0	0		Yes	Yes	Government hospital/Health	0	1	0	0	0	0	0	0	0	0
Agree	Spouse		17	Female	Secondary	Married	Busia	1	1	2	Yes	1 2	1	1	0	0	0	0		3 1	1	0	1	0	0	0	0		Yes	1 5	1	0	0	0	1	Wash hands before eating	Yes	Yes	Government hospital/Health	0	1	0	0	0	0	0	0	0	0
Agree	Spouse		22	Female	Primary	Married	Busia	2	2	4	Yes	Mosquito bites	1	0	0	0	0	0		1 3	1	0	1	0	0	0	0		Yes	1 5	1	0	0	0	1	Keeping warm	Yes	Yes	Private hospital/clinic	0	0	0	1	0	0	0	0	0	0
Agree	Spouse		22	Female	Primary	Married	Busia	1	2	3	Yes	Mosquito bites	1	0	0	0	0	0		5 2	0	1	0	0	1	0	0		Yes	1 3	1	0	1	0	0		Yes	Yes	CHV	0	0	0	0	0	0	0	1	0	0
Agree	Spouse		20	Female	Primary	Married	Busia	2	2	4	Yes	1 3	1	0	1	0	0	0		1 5 6	1	0	0	0	1	1	0	Fever	Yes	1 5	1	0	0	0	1	Dress warm	Yes	Yes	Private hospital/clinic	0	0	0	1	0	0	0	0	0	0
Agree	Head of household		46	Male	Secondary	Married	Busia	1	2	3	Yes	1 6	1	0	0	0	0	1	And bacteria	1 2	1	1	0	0	0	0	0		Yes	Sleeping under a mosquito net	1	0	0	0	0		Yes	Yes	CHV	0	0	0	0	0	0	0	1	0	0
Agree	Spouse		39	Female	Primary	Married	Busia	9	2	11	Yes	1 3	1	0	1	0	0	0		Fever	1	0	0	0	0	0	0		Yes	3 1 5	1	0	1	0	1	Dress up in warm clothes	Yes	Yes	8 4	0	0	0	1	0	0	0	1	0	0
Agree	Spouse		36	Female	Secondary	Married	Busia	0	2	2	Yes	1 3 6	1	0	1	0	0	1	Change of diet	1 4 3 2	1	1	1	1	0	0	0		Yes	Sleeping under a mosquito net	1	0	0	0	0		No
Agree	Head of household		29	Male	Secondary	Married	Busia	1	2	3	Yes	1 6	1	0	0	0	0	1	Change of weather	1 3 4 2	1	1	1	1	0	0	0		Yes	1 5	1	0	0	0	1	Good medication	Yes	Yes	CHV	0	0	0	0	0	0	0	1	0	0
Agree	Head of household		45	Male	University	Married	Kakamega	3	3	6	Yes	Mosquito bites	1	0	0	0	0	0		1 3 2	1	1	1	0	0	0	0		Yes	1 2	1	1	0	0	0		No
Agree	Head of household		40	Female	Primary	Married	Kakamega	4	2	6	No	DON'T KNOW	0	0	0	0	1	0		DON'T KNOW	0	0	0	0	0	0	1		No	DON'T KNOW	0	0	0	1	0		No
Agree	Spouse		60	Female	Primary	Married	Homabay	2	4	6	Yes	3 1	1	0	1	0	0	0		1 3 6	1	0	1	0	0	1	0	Put	Yes	Sleeping under a mosquito net	1	0	0	0	0		Yes	Yes	Center/Dispensary	0	0	1	0	0	0	0	0	0	0
Agree	Head of household		69	Female	Primary	Widowed/ Widower	Homabay	5	3	8	Yes	1 3	1	0	1	0	0	0		3 1 5	1	0	1	0	1	0	0		Yes	1 5	1	0	0	0	1	IRS	Yes	Yes	Private hospital/clinic	0	0	0	1	0	0	0	0	0	0
Agree	Spouse		62	Female	Primary	Widowed/ Widower	Homabay	3	1	4	Yes	Mosquito bites	1	0	0	0	0	0		3 5	0	0	1	0	1	0	0		Yes	1 2	1	1	0	0	0		Yes	Yes	2 8	0	1	0	0	0	0	0	1	0	0
Agree	Spouse		30	Female	Primary	Married	Homabay	2	4	6	Yes	Mosquito bites	1	0	0	0	0	0		1 3	1	0	1	0	0	0	0		Yes	1 5	1	0	0	0	1	IRS	Yes	Yes	8 2	0	1	0	0	0	0	0	1	0	0
Agree	Spouse		33	Female	Primary	Married	Homabay	3	2	5	Yes	1 6 3	1	0	1	0	0	1	Stagnant water	3 1	1	0	1	0	0	0	0		Yes	1 2	1	1	0	0	0		Yes	Yes	8 2	0	1	0	0	0	0	0	1	0	0
Agree	Spouse		63	Female	Primary	Widowed/ Widower	Homabay	3	3	6	Yes	6 1	1	0	0	0	0	1	Stagnant water	1 3 5	1	0	1	0	1	0	0		Yes	1 2	1	1	0	0	0		Yes	Yes	8 2	0	1	0	0	0	0	0	1	0	0
Agree	Spouse		20	Female	Secondary	Married	Homabay	2	2	4	Yes	1 3	1	0	1	0	0	0		2 3 1	1	1	1	0	0	0	0		Yes	1 2	1	1	0	0	0		Yes	Yes	Government hospital/Health	0	1	0	0	0	0	0	0	0	0
Agree	Child		16	Female	Secondary	Single	Homabay	1	4	5	Yes	6 1	1	0	0	0	0	1	Stagnant water Shrubs and bushes	2 5 3	0	1	1	0	1	0	0		Yes	2 5 1	1	1	0	0	1	Clearing bushes and shrubs	Yes	Yes	Center/Dispensary	0	0	1	0	0	0	0	0	0	0
Agree	Spouse		40	Female	Primary	Widowed/ Widower	Homabay	1	3	4	Yes	1 3	1	0	1	0	0	0		5 2 3	0	1	1	0	1	0	0		Yes	1 2	1	1	0	0	0		No
Agree	Spouse		22	Female	Secondary	Married	Homabay	1	2	3	Yes	1 3	1	0	1	0	0	0		1 3 5	1	0	1	0	1	0	0		Yes	1 5	1	0	0	0	1	Malaria vaccine	Yes	Yes	Private hospital/clinic	0	0	0	1	0	0	0	0	0	0
Agree	Spouse		64	Female	Primary	Married	Homabay	2	8	10	Yes	Mosquito bites	1	0	0	0	0	0		2 3 1	1	1	1	0	0	0	0		Yes	Sleeping under a mosquito net	1	0	0	0	0		Yes	Yes	Private hospital/clinic	0	0	0	1	0	0	0	0	0	0
Agree	Spouse		20	Female	Secondary	Married	Homabay	4	2	6	Yes	Mosquito bites	1	0	0	0	0	0		1 3 5	1	0	1	0	1	0	0		No	Sleeping under a mosquito net	1	0	0	0	0		Yes	Yes	Government hospital/Health	0	1	0	0	0	0	0	0	0	0
Agree	Head of household		21	Male	Primary	Married	Homabay	2	2	4	Yes	Mosquito bites	1	0	0	0	0	0		1 5	1	0	0	0	1	0	0		No	1 2	1	1	0	0	0		Yes	Yes	Government hospital/Health	0	1	0	0	0	0	0	0	0	0
Agree	Head of household		49	Male	Secondary	Widowed/ Widower	Homabay	4	2	6	Yes	Mosquito bites	1	0	0	0	0	0		2 3 4	0	1	1	1	0	0	0		Yes	1 3	1	0	1	0	0		Yes	Yes	6 8	0	0	0	0	0	1	0	1	0	0
Agree	Child		19	Female	Secondary	Single	Homabay	1	3	4	Yes	Mosquito bites	1	0	0	0	0	0		1 2 3	1	1	1	0	0	0	0		No	1 5	1	0	0	0	1	Spraying the house	Yes	Yes	Private hospital/clinic	0	0	0	1	0	0	0	0	0	0
Agree	Head of household		50	Female	Never gone to school	Widowed/ Widower	Homabay	2	2	4	Yes	Mosquito bites	1	0	0	0	0	0		1 4 5	1	0	0	1	1	0	0		Yes	1 2	1	1	0	0	0		No
Agree	Spouse		24	Female	Primary	Married	Homabay	4	3	7	Yes	Mosquito bites	1	0	0	0	0	0		2 3	0	1	1	0	0	0	0		No	1 2	1	1	0	0	0		Yes	Yes	2 5	0	1	0	0	1	0	0	0	0	0
Agree	Head of household		35	Male	Primary	Married	Homabay	5	2	7	Yes	Mosquito bites	1	0	0	0	0	0		1 3	1	0	1	0	0	0	0		Yes	Sleeping under a mosquito net	1	0	0	0	0		Yes	Yes	Government hospital/Health	0	1	0	0	0	0	0	0	0	0
Agree	Spouse		65	Female	Primary	Married	Homabay	4	2	6	Yes	Mosquito bites	1	0	0	0	0	0		1 4 5	1	0	0	1	1	0	0		Yes	Sleeping under a mosquito net	1	0	0	0	0		Yes	No
Agree	Head of household		25	Female	Secondary	Widowed/ Widower	Homabay	3	1	4	Yes	Mosquito bites	1	0	0	0	0	0		3 1 5	1	0	1	0	1	0	0		Yes	Sleeping under a mosquito net	1	0	0	0	0		Yes	Yes	Government hospital/Health	0	1	0	0	0	0	0	0	0	0
Agree	Spouse		41	Female	College	Married	Homabay	6	3	9	Yes	Mosquito bites	1	0	0	0	0	0		1 3 4 5	1	0	1	1	1	0	0		Yes	1 2 3	1	1	1	0	0		Yes	Yes	4 8	0	0	0	1	0	0	0	1	0	0
Agree	Spouse		50	Female	Primary	Married	Kakamega	4	2	6	Yes	Mosquito bites	1	0	0	0	0	0		Fever	1	0	0	0	0	0	0		Yes	1 2 3	1	1	1	0	0		Yes	Yes	Private hospital/clinic	0	0	0	1	0	0	0	0	0	0
Agree	Spouse		36	Female	Secondary	Married	Busia	4	2	6	Yes	1 6	1	0	0	0	0	1	Blood transfusion	1 5 6 2	1	1	0	0	1	1	0	Body weakness	Yes	1 5	1	0	0	0	1	Immunization	Yes	Yes	CHV	0	0	0	0	0	0	0	1	0	0
Agree	Spouse		48	Female	Primary	Married	Busia	3	5	8	Yes	Mosquito bites	1	0	0	0	0	0		2 1 5	1	1	0	0	1	0	0		Yes	1 5 2	1	1	0	0	1	Not allowing children to play with dirty water	Yes	Yes	CHV	0	0	0	0	0	0	0	1	0	0
Agree	Spouse		37	Female	Never gone to school	Married	Busia	2	3	5	Yes	1 2 6	1	1	0	0	0	1	Walking in dew	2 5	0	1	0	0	1	0	0		Yes	1 5	1	0	0	0	1	Drinking chlorinated water	Yes	Yes	Private pharmacy	0	0	0	0	1	0	0	0	0	0
Agree	Child		23	Female	College	Single	Busia	2	6	8	Yes	1 2 6	1	1	0	0	0	1	Dirty environment	2 5	0	1	0	0	1	0	0		Yes	1 5	1	0	0	0	1	Testing; clearing bushes	Yes	Yes	CHV	0	0	0	0	0	0	0	1	0	0
Agree	Relative		19	Female	Secondary	Single	Busia	2	2	4	Yes	1 2	1	1	0	0	0	0		1 6	1	0	0	0	0	1	0	Not sure	Yes	1 2	1	1	0	0	0		Yes	Yes	2 8	0	1	0	0	0	0	0	1	0	0
Agree	Spouse		55	Female	Primary	Married	Busia	3	3	6	Yes	1 3 6	1	0	1	0	0	1	Stagnant water	1 4 5	1	0	0	1	1	0	0		No	1 2	1	1	0	0	0		Yes	Yes	CHV	0	0	0	0	0	0	0	1	0	0
Agree	Spouse		52	Female	Primary	Married	Busia	2	3	5	Yes	3 1	1	0	1	0	0	0		1 3	1	0	1	0	0	0	0		Yes	5 1 2	1	1	0	0	1	Clearing around the compound, keeping warm	Yes	Yes	Government hospital/Health	0	1	0	0	0	0	0	0	0	0
Agree	Spouse		27	Female	Secondary	Married	Busia	3	2	5	Yes	Mosquito bites	1	0	0	0	0	0		5 3 2 4	0	1	1	1	1	0	0		No	1 5 2	1	1	0	0	1	Clearing bushes around the house	Yes	Yes	Private hospital/clinic	0	0	0	1	0	0	0	0	0	0
Agree	Spouse		30	Female	Secondary	Married	Busia	3	2	5	Yes	1 3	1	0	1	0	0	0		3 1	1	0	1	0	0	0	0		Yes	1 2 5	1	1	0	0	1	Clearing nearby bushes to curb mosquito breeding	No
Agree	Head of household		50	Female	Primary	Widowed/ Widower	Busia	4	2	6	Yes	1 2	1	1	0	0	0	0		1 5 6	1	0	0	0	1	1	0	Pale eyes	Yes	1 5	1	0	0	0	1	Using clean utensils and beggings	Yes	Yes	8 2 3	0	1	1	0	0	0	0	1	0	0
Agree	Spouse		32	Female	Primary	Married	Busia	5	3	8	Yes	1 3	1	0	1	0	0	0		2 4	0	1	0	1	0	0	0		No	1 5	1	0	0	0	1	Avoid being rained on	Yes	Yes	CHV	0	0	0	0	0	0	0	1	0	0
Agree	Spouse		34	Female	Primary	Married	Busia	5	2	7	Yes	1 6	1	0	0	0	0	1	Unhygienic environment	1 2 3	1	1	1	0	0	0	0		Yes	1 5	1	0	0	0	1	Cleanliness	Yes	Yes	Private hospital/clinic	0	0	0	1	0	0	0	0	0	0
Agree	Spouse		24	Female	Primary	Married	Busia	2	2	4	Yes	1 3	1	0	1	0	0	0		4 1 2	1	1	0	1	0	0	0		Yes	Other(Specify)	0	0	0	0	1	Avoid being in the cold and putting on a sweater	Yes	Yes	CHV	0	0	0	0	0	0	0	1	0	0
Agree	Spouse		27	Female	Secondary	Married	Busia	2	2	4	Yes	Mosquito bites	1	0	0	0	0	0		1 5	1	0	0	0	1	0	0		Yes	Sleeping under a mosquito net	1	0	0	0	0		Yes	Yes	CHV	0	0	0	0	0	0	0	1	0	0
Agree	Spouse		45	Female	Primary	Married	Busia	5	4	9	Yes	1 3	1	0	1	0	0	0		2 3	0	1	1	0	0	0	0		Yes	Sleeping under a mosquito net	1	0	0	0	0		Yes	Yes	CHV	0	0	0	0	0	0	0	1	0	0
Agree	Spouse		43	Female	Secondary	Married	Kakamega	4	8	12	Yes	1 3	1	0	1	0	0	0		1 5 3 6	1	0	1	0	1	1	0	Yellow eyes.	Yes	1 2 5	1	1	0	0	1	Wearing warm clothes during cold season.	Yes	Yes	Government hospital/Health	0	1	0	0	0	0	0	0	0	0
Agree	Spouse		32	Female	Secondary	Married	Kakamega	5	3	8	Yes	1 6	1	0	0	0	0	1	Stagnant water	1 4 2 3	1	1	1	1	0	0	0		Yes	1 2 5	1	1	0	0	1	Clearing of bushy areas around the compound	Yes	No
Agree	Spouse		41	Female	Secondary	Married	Kakamega	5	4	9	Yes	Mosquito bites	1	0	0	0	0	0		3 2 1 4 5	1	1	1	1	1	0	0		Yes	1 2	1	1	0	0	0		Yes	No
Agree	Spouse		28	Female	Secondary	Married	Kakamega	2	2	4	Yes	Mosquito bites	1	0	0	0	0	0		1 3 2 4	1	1	1	1	0	0	0		Yes	1 2	1	1	0	0	0		No
Agree	Spouse		28	Female	Primary	Married	Kakamega	2	2	4	Yes	Mosquito bites	1	0	0	0	0	0		1 2 3 4	1	1	1	1	0	0	0		Yes	1 2	1	1	0	0	0		Yes	Yes	Government hospital/Health	0	1	0	0	0	0	0	0	0	0
Agree	Head of household		43	Male	Secondary	Married	Kakamega	5	4	9	Yes	Mosquito bites	1	0	0	0	0	0		1 2 3 4 5	1	1	1	1	1	0	0		Yes	1 2	1	1	0	0	0		Yes	Yes	Private hospital/clinic	0	0	0	1	0	0	0	0	0	0
Agree	Spouse		37	Female	Primary	Married	Kakamega	3	3	6	Yes	Mosquito bites	1	0	0	0	0	0		1 5 3 2 4	1	1	1	1	1	0	0		Yes	1 2	1	1	0	0	0		No
Agree	Spouse		42	Female	Primary	Married	Kakamega	2	4	6	Yes	Mosquito bites	1	0	0	0	0	0		1 3 2 4 5 6	1	1	1	1	1	1	0	Fever	Yes	2 1	1	1	0	0	0		Yes	Yes	Government hospital/Health	0	1	0	0	0	0	0	0	0	0
Agree	Spouse		33	Female	Secondary	Married	Kakamega	3	2	5	Yes	Mosquito bites	1	0	0	0	0	0		1 2 3 4 5 6	1	1	1	1	1	1	0	Fever , headache	Yes	1 2	1	1	0	0	0		Yes	No
Agree	Head of household		35	Male	Primary	Married	Kakamega	4	2	6	Yes	Mosquito bites	1	0	0	0	0	0		1 2 3 4 5 6	1	1	1	1	1	1	0	Vomiting	Yes	1 2	1	1	0	0	0		No
Agree	Spouse		64	Male	Never gone to school	Married	Busia	0	3	3	Yes	3 4 6 1	1	0	1	1	0	1	Eating raw food Overworking	1 2 3 5	1	1	1	0	1	0	0		No	1 5	1	0	0	0	1	Cooking food well Avoid overworking	No
Agree	Spouse		30	Female	Primary	Married	Busia	3	2	5	Yes	DON'T KNOW	0	0	0	0	1	0		2 1	1	1	0	0	0	0	0		Yes	DON'T KNOW	0	0	0	1	0		Yes	Yes	CHV	0	0	0	0	0	0	0	1	0	0
Agree	Head of household		52	Female	Primary	Divorced/ separated	Busia	3	4	7	Yes	3 6 1	1	0	1	0	0	1	If a child wakes up very early in the morning.	3 2	0	1	1	0	0	0	0		Yes	Sleeping under a mosquito net	1	0	0	0	0		Yes	Yes	CHV	0	0	0	0	0	0	0	1	0	0
Agree	Head of household		55	Male	Primary	Married	Busia	3	5	8	Yes	Mosquito bites	1	0	0	0	0	0		2 3 1	1	1	1	0	0	0	0		Yes	1 3	1	0	1	0	0		Yes	Yes	CHV	0	0	0	0	0	0	0	1	0	0
Agree	Spouse		29	Female	Primary	Married	Busia	5	2	7	Yes	1 3	1	0	1	0	0	0		1 5	1	0	0	0	1	0	0		Yes	Sleeping under a mosquito net	1	0	0	0	0		Yes	Yes	CHV	0	0	0	0	0	0	0	1	0	0
Agree	Spouse		32	Female	Primary	Married	Busia	5	2	7	Yes	1 6	1	0	0	0	0	1	From doing heavy works Eating food like meat when your body doesn't accept it	1 2 3	1	1	1	0	0	0	0		Yes	1 3	1	0	1	0	0		No
Agree	Child		20	Male	Primary	Single	Busia	1	4	5	Yes	Mosquito bites	1	0	0	0	0	0		3 1 4 2	1	1	1	1	0	0	0		Yes	1 3 2 5	1	1	1	0	1	Clearing bushes	No
Agree	Head of household		37	Female	Primary	Divorced/ separated	Busia	3	1	4	Yes	Mosquito bites	1	0	0	0	0	0		1 2	1	1	0	0	0	0	0		Yes	Sleeping under a mosquito net	1	0	0	0	0		No
Agree	Spouse		48	Female	Never gone to school	Married	Busia	1	6	7	Yes	1 2	1	1	0	0	0	0		1 3 4	1	0	1	1	0	0	0		Yes	1 2	1	1	0	0	0		Yes	Yes	Government hospital/Health	0	1	0	0	0	0	0	0	0	0
Agree	Spouse		35	Female	Primary	Married	Kakamega	2	2	4	Yes	Mosquito bites	1	0	0	0	0	0		1 2 6 3 5	1	1	1	0	1	1	0	Joint pains	No	Sleeping under a mosquito net	1	0	0	0	0		Yes	Yes	Center/Dispensary	0	0	1	0	0	0	0	0	0	0
Agree	Spouse		30	Female	Primary	Married	Kakamega	3	2	5	Yes	1 2	1	1	0	0	0	0		1 2	1	1	0	0	0	0	0		Yes	Sleeping under a mosquito net	1	0	0	0	0		Yes	Yes	Government hospital/Health	0	1	0	0	0	0	0	0	0	0
Agree	Head of household		36	Male	Secondary	Married	Kakamega	3	2	5	Yes	Mosquito bites	1	0	0	0	0	0		1 2 3	1	1	1	0	0	0	0		Yes	Sleeping under a mosquito net	1	0	0	0	0		No
Agree	Spouse		21	Female	Secondary	Married	Kakamega	2	2	4	Yes	Mosquito bites	1	0	0	0	0	0		1 5	1	0	0	0	1	0	0		No	Sleeping under a mosquito net	1	0	0	0	0		Yes	Yes	Government hospital/Health	0	1	0	0	0	0	0	0	0	0
Agree	Spouse		30	Female	Primary	Divorced/ separated	Kakamega	1	1	2	Yes	Mosquito bites	1	0	0	0	0	0		3 2	0	1	1	0	0	0	0		No	Sleeping under a mosquito net	1	0	0	0	0		No
Agree	Spouse		38	Female	Primary	Married	Kakamega	2	3	5	Yes	Mosquito bites	1	0	0	0	0	0		3 2 1	1	1	1	0	0	0	0		No	1 2	1	1	0	0	0		Yes	Yes	Government hospital/Health	0	1	0	0	0	0	0	0	0	0
Agree	Head of household		49	Male	Secondary	Married	Kakamega	5	7	12	Yes	Mosquito bites	1	0	0	0	0	0		1 3 5 4 2	1	1	1	1	1	0	0		No	Sleeping under a mosquito net	1	0	0	0	0		Yes	Yes	Center/Dispensary	0	0	1	0	0	0	0	0	0	0
Agree	Head of household		52	Female	Primary	Single	Kakamega	0	1	1	Yes	2 1	1	1	0	0	0	0		3 1	1	0	1	0	0	0	0		No	Sleeping under a mosquito net	1	0	0	0	0		Yes	Yes	Government hospital/Health	0	1	0	0	0	0	0	0	0	0
Agree	Child		26	Male	College	Single	Kakamega	2	4	6	Yes	Mosquito bites	1	0	0	0	0	0		1 3 2	1	1	1	0	0	0	0		Yes	1 2	1	1	0	0	0		Yes	Yes	Government hospital/Health	0	1	0	0	0	0	0	0	0	0
Agree	Spouse		42	Female	Secondary	Married	Kakamega	1	4	5	Yes	Mosquito bites	1	0	0	0	0	0		2 4 1 3	1	1	1	1	0	0	0		No	5 1	1	0	0	0	1	Drinking clean water	Yes	Yes	Government hospital/Health	0	1	0	0	0	0	0	0	0	0
Agree	Spouse		34	Female	Primary	Married	Kakamega	7	2	9	Yes	3 1	1	0	1	0	0	0		1 5 4	1	0	0	1	1	0	0		No	Sleeping under a mosquito net	1	0	0	0	0		No
Agree	Relative		23	Female	Secondary	Single	Kakamega	1	5	6	Yes	Mosquito bites	1	0	0	0	0	0		3 5	0	0	1	0	1	0	0		No	1 2	1	1	0	0	0		No
Agree	Head of household		44	Male	Secondary	Married	Kakamega	1	3	4	Yes	Mosquito bites	1	0	0	0	0	0		3 1 2	1	1	1	0	0	0	0		Yes	1 2	1	1	0	0	0		Yes	Yes	Center/Dispensary	0	0	1	0	0	0	0	0	0	0
Agree	Child		23	Female	Primary	Divorced/ separated	Kakamega	5	5	10	Yes	Mosquito bites	1	0	0	0	0	0		2 1 3	1	1	1	0	0	0	0		Yes	1 2	1	1	0	0	0		Yes	Yes	Government hospital/Health	0	1	0	0	0	0	0	0	0	0
Agree	Spouse		32	Female	Primary	Married	Kakamega	5	2	7	Yes	Mosquito bites	1	0	0	0	0	0		1 3 4 5 2	1	1	1	1	1	0	0		No	Sleeping under a mosquito net	1	0	0	0	0		No
Agree	Spouse		34	Female	Secondary	Married	Kakamega	2	2	4	Yes	Mosquito bites	1	0	0	0	0	0		1 2 3	1	1	1	0	0	0	0		Yes	1 2	1	1	0	0	0		Yes	Yes	Government hospital/Health	0	1	0	0	0	0	0	0	0	0
Agree	Child		28	Female	Never gone to school	Married	Kakamega	4	5	9	Yes	Mosquito bites	1	0	0	0	0	0		1 6 5 2	1	1	0	0	1	1	0	Abdominal pain	Yes	1 2	1	1	0	0	0		Yes	Yes	Government hospital/Health	0	1	0	0	0	0	0	0	0	0
Agree	Child		30	Female	College	Married	Kakamega	4	5	9	Yes	Mosquito bites	1	0	0	0	0	0		1 4 2	1	1	0	1	0	0	0		Yes	Sleeping under a mosquito net	1	0	0	0	0		Yes	Yes	Government hospital/Health	0	1	0	0	0	0	0	0	0	0
Agree	Spouse		35	Female	Primary	Married	Kakamega	4	2	6	Yes	Mosquito bites	1	0	0	0	0	0		1 5 3	1	0	1	0	1	0	0		No	Sleeping under a mosquito net	1	0	0	0	0		No
Agree	Spouse		29	Female	Primary	Married	Kakamega	3	3	6	Yes	Mosquito bites	1	0	0	0	0	0		1 3 5 4	1	0	1	1	1	0	0		Yes	1 3 2	1	1	1	0	0		Yes	Yes	Private hospital/clinic	0	0	0	1	0	0	0	0	0	0
Agree	Spouse		45	Female	Primary	Married	Kakamega	3	2	5	Yes	Mosquito bites	1	0	0	0	0	0		1 2 5 4	1	1	0	1	1	0	0		Yes	1 2 3	1	1	1	0	0		No
Agree	Spouse		52	Female	College	Married	Kakamega	2	2	4	Yes	Mosquito bites	1	0	0	0	0	0		1 3 2 4	1	1	1	1	0	0	0		Yes	1 2 3	1	1	1	0	0		No
Agree	Child		25	Male	College	Single	Kakamega	2	4	6	Yes	Mosquito bites	1	0	0	0	0	0		2 3 1 5 4 6	1	1	1	1	1	1	0	None	Yes	1 2 5	1	1	0	0	1	Clearing of bushes	No
Agree	Spouse		30	Female	Secondary	Married	Kakamega	3	2	5	Yes	Mosquito bites	1	0	0	0	0	0		1 3 5 6 2 4	1	1	1	1	1	1	0	Nausea and abdominal pains	Yes	1 2 3	1	1	1	0	0		Yes	Yes	Government hospital/Health	0	1	0	0	0	0	0	0	0	0
Agree	Spouse		42	Female	Secondary	Married	Kakamega	4	2	6	Yes	Mosquito bites	1	0	0	0	0	0		1 2 3 4	1	1	1	1	0	0	0		Yes	1 3	1	0	1	0	0		No
Agree	Child		17	Female	Secondary	Single	Kakamega	4	2	6	Yes	Mosquito bites	1	0	0	0	0	0		1 5 6 4	1	0	0	1	1	1	0	None	Yes	1 2 3	1	1	1	0	0		No
Agree	Head of household		45	Male	University	Married	Kakamega	3	3	6	Yes	Mosquito bites	1	0	0	0	0	0		1 2 3 4 5	1	1	1	1	1	0	0		Yes	1 3	1	0	1	0	0		No
Agree	Head of household		56	Male	Primary	Married	Kakamega	3	6	9	Yes	Mosquito bites	1	0	0	0	0	0		1 2 4 3	1	1	1	1	0	0	0		Yes	1 2	1	1	0	0	0		Yes	Yes	Private pharmacy	0	0	0	0	1	0	0	0	0	0
Agree	Head of household		52	Male	Secondary	Married	Kakamega	2	2	4	Yes	Mosquito bites	1	0	0	0	0	0		1 5 6 2	1	1	0	0	1	1	0	None	Yes	1 3	1	0	1	0	0		Yes	Yes	Government hospital/Health	0	1	0	0	0	0	0	0	0	0
Agree	Head of household		32	Male	Secondary	Married	Kakamega	3	4	7	Yes	1 4	1	0	0	1	0	0		1 2 3 5	1	1	1	0	1	0	0		Yes	Sleeping under a mosquito net	1	0	0	0	0		Yes	Yes	CHV	0	0	0	0	0	0	0	1	0	0
Agree	Spouse		26	Female	Secondary	Married	Kakamega	2	2	4	Yes	Mosquito bites	1	0	0	0	0	0		3 1 2	1	1	1	0	0	0	0		Yes	Sleeping under a mosquito net	1	0	0	0	0		Yes	Yes	Government hospital/Health	0	1	0	0	0	0	0	0	0	0
Agree	Spouse		52	Female	Never gone to school	Married	Kakamega	4	2	6	Yes	Mosquito bites	1	0	0	0	0	0		2 3 1	1	1	1	0	0	0	0		Yes	Sleeping under a mosquito net	1	0	0	0	0		Yes	Yes	Government hospital/Health	0	1	0	0	0	0	0	0	0	0
Agree	Spouse		43	Female	Primary	Married	Kakamega	6	5	11	Yes	1 3	1	0	1	0	0	0		3 1 2	1	1	1	0	0	0	0		Yes	Sleeping under a mosquito net	1	0	0	0	0		Yes	Yes	Government hospital/Health	0	1	0	0	0	0	0	0	0	0
Agree	Spouse		70	Female	Never gone to school	Married	Kakamega	4	3	7	Yes	Mosquito bites	1	0	0	0	0	0		1 2 3	1	1	1	0	0	0	0		Yes	Sleeping under a mosquito net	1	0	0	0	0		Yes	Yes	Government hospital/Health	0	1	0	0	0	0	0	0	0	0
Agree	Child		17	Female	Secondary	Single	Kakamega	2	3	5	Yes	Mosquito bites	1	0	0	0	0	0		1 3 2	1	1	1	0	0	0	0		Yes	1 2	1	1	0	0	0		No
Agree	Head of household		46	Male	Secondary	Married	Kakamega	4	2	6	Yes	Mosquito bites	1	0	0	0	0	0		1 2	1	1	0	0	0	0	0		Yes	Sleeping under a mosquito net	1	0	0	0	0		Yes	Yes	Government hospital/Health	0	1	0	0	0	0	0	0	0	0
Agree	Child		21	Male	Secondary	Single	Kakamega	3	3	6	Yes	Mosquito bites	1	0	0	0	0	0		1 2 3	1	1	1	0	0	0	0		Yes	Sleeping under a mosquito net	1	0	0	0	0		No
Agree	Child		25	Female	Secondary	Single	Kakamega	3	5	8	Yes	Mosquito bites	1	0	0	0	0	0		1 2 3 5	1	1	1	0	1	0	0		Yes	Sleeping under a mosquito net	1	0	0	0	0		Yes	Yes	Private pharmacy	0	0	0	0	1	0	0	0	0	0
Agree	Child		30	Female	Primary	Married	Kakamega	2	2	4	Yes	Mosquito bites	1	0	0	0	0	0		Headache	0	0	1	0	0	0	0		Yes	Sleeping under a mosquito net	1	0	0	0	0		Yes	Yes	Government hospital/Health	0	1	0	0	0	0	0	0	0	0
Agree	Head of household		35	Female	Secondary	Married	Kakamega	3	2	5	Yes	1 3	1	0	1	0	0	0		1 2 3	1	1	1	0	0	0	0		Yes	Sleeping under a mosquito net	1	0	0	0	0		Yes	Yes	Government hospital/Health	0	1	0	0	0	0	0	0	0	0
Agree	Spouse		34	Female	Primary	Married	Kakamega	5	2	7	Yes	Mosquito bites	1	0	0	0	0	0		3 2	0	1	1	0	0	0	0		Yes	Sleeping under a mosquito net	1	0	0	0	0		Yes	Yes	Private hospital/clinic	0	0	0	1	0	0	0	0	0	0
Agree	Head of household		34	Male	Primary	Married	Kakamega	2	2	4	Yes	Mosquito bites	1	0	0	0	0	0		5 3 1 2 4 6	1	1	1	1	1	1	0	Vomiting	Yes	1 2	1	1	0	0	0		Yes	Yes	Private pharmacy	0	0	0	0	1	0	0	0	0	0
Agree	Spouse		28	Female	Secondary	Married	Kakamega	3	2	5	Yes	Mosquito bites	1	0	0	0	0	0		DON'T KNOW	0	0	0	0	0	0	1		No	DON'T KNOW	0	0	0	1	0		Yes	Yes	Private hospital/clinic	0	0	0	1	0	0	0	0	0	0
Agree	Spouse		49	Female	Primary	Married	Kakamega	1	1	2	Yes	Mosquito bites	1	0	0	0	0	0		1 2 3 4	1	1	1	1	0	0	0		Yes	Sleeping under a mosquito net	1	0	0	0	0		Yes	Yes	Center/Dispensary	0	0	1	0	0	0	0	0	0	0
Agree	Head of household		21	Male	Primary	Married	Kakamega	2	2	4	Yes	Mosquito bites	1	0	0	0	0	0		1 2 3 4	1	1	1	1	0	0	0		Yes	Sleeping under a mosquito net	1	0	0	0	0		Yes	Yes	Private hospital/clinic	0	0	0	1	0	0	0	0	0	0
Agree	Spouse		32	Female	Primary	Single	Kakamega	2	2	4	Yes	1 6	1	0	0	0	0	1	Stagnant water breeding mosquitoes.	1 2 3 4 5	1	1	1	1	1	0	0		Yes	Sleeping under a mosquito net	1	0	0	0	0		Yes	Yes	Government hospital/Health	0	1	0	0	0	0	0	0	0	0
Agree	Spouse		52	Female	Primary	Divorced/ separated	Kakamega	3	1	4	Yes	Mosquito bites	1	0	0	0	0	0		1 5 2 3 4	1	1	1	1	1	0	0		Yes	1 5	1	0	0	0	1	Draining stagnant water around the household	Yes	Yes	Center/Dispensary	0	0	1	0	0	0	0	0	0	0
Agree	Head of household		40	Female	Never gone to school	Divorced/ separated	Kakamega	0	1	1	Yes	1 4	1	0	0	1	0	0		3 2 1 4	1	1	1	1	0	0	0		Yes	Sleeping under a mosquito net	1	0	0	0	0		Yes	Yes	Private hospital/clinic	0	0	0	1	0	0	0	0	0	0
Agree	Spouse		55	Female	Secondary	Married	Kakamega	1	5	6	Yes	Mosquito bites	1	0	0	0	0	0		1 5 2	1	1	0	0	1	0	0		Yes	1 2 5	1	1	0	0	1	Drinking boiled water.	No
Agree	Spouse		70	Female	Never gone to school	Married	Kakamega	3	1	4	Yes	Mosquito bites	1	0	0	0	0	0		1 2 3 4 5 6	1	1	1	1	1	1	0	Diarrhea	No	1 2	1	1	0	0	0		Yes	Yes	CHV	0	0	0	0	0	0	0	1	0	0
Agree	Spouse		37	Female	Secondary	Married	Kakamega	4	3	7	Yes	Mosquito bites	1	0	0	0	0	0		3 1 2 4 5 6	1	1	1	1	1	1	0	Shivering	Yes	Sleeping under a mosquito net	1	0	0	0	0		Yes	Yes	Private hospital/clinic	0	0	0	1	0	0	0	0	0	0
Agree	Head of household		32	Male	Primary	Married	Kakamega	4	2	6	Yes	1 6	1	0	0	0	0	1	Dirty environment.	3 2	0	1	1	0	0	0	0		Yes	1 2	1	1	0	0	0		No
Agree	Spouse		66	Female	Never gone to school	Married	Kakamega	4	3	7	Yes	Mosquito bites	1	0	0	0	0	0		2 1 3 4 5 6	1	1	1	1	1	1	0	Shivering	Yes	1 5	1	0	0	0	1	Use of Mosquito coils	Yes	Yes	Private hospital/clinic	0	0	0	1	0	0	0	0	0	0
Agree	Spouse		21	Female	Secondary	Married	Kakamega	1	2	3	Yes	Mosquito bites	1	0	0	0	0	0		1 2 3 4 5 6	1	1	1	1	1	1	0	Joints pains	Yes	1 2	1	1	0	0	0		Yes	Yes	Center/Dispensary	0	0	1	0	0	0	0	0	0	0
Agree	Child		19	Male	Secondary	Single	Kakamega	3	4	7	Yes	Mosquito bites	1	0	0	0	0	0		3 2 1 4 5 6	1	1	1	1	1	1	0	Fever	Yes	1 2	1	1	0	0	0		No
Agree	Spouse		32	Female	Never gone to school	Married	Kakamega	3	4	7	Yes	Mosquito bites	1	0	0	0	0	0		Vomiting	0	0	0	0	1	0	0		Yes	1 5	1	0	0	0	1	Wearing warm clothes during cold season.	Yes	Yes	CHV	0	0	0	0	0	0	0	1	0	0
Agree	Spouse		44	Female	Primary	Widowed/ Widower	Kakamega	2	2	4	Yes	1 3 4	1	0	1	1	0	0		1 2 3 4	1	1	1	1	0	0	0		Yes	1 5	1	0	0	0	1	Proper dressing, long sleeved clothes during the night	Yes	Yes	Government hospital/Health	0	1	0	0	0	0	0	0	0	0
Agree	Spouse		23	Female	Secondary	Married	Kakamega	1	2	3	Yes	Mosquito bites	1	0	0	0	0	0		1 2 3 4 5	1	1	1	1	1	0	0		Yes	1 5	1	0	0	0	1	Mosquito coils	Yes	Yes	Government hospital/Health	0	1	0	0	0	0	0	0	0	0
Agree	Child		25	Female	Secondary	Single	Kakamega	5	3	8	Yes	Mosquito bites	1	0	0	0	0	0		1 3 5	1	0	1	0	1	0	0		Yes	1 3 2	1	1	1	0	0		Yes	No
Agree	Spouse		62	Female	Primary	Widowed/ Widower	Kakamega	2	1	3	Yes	Mosquito bites	1	0	0	0	0	0		1 2 3 5 6 4	1	1	1	1	1	1	0	Joints pain	Yes	1 2	1	1	0	0	0		Yes	Yes	Private pharmacy	0	0	0	0	1	0	0	0	0	0
Agree	Head of household		27	Male	College	Single	Kakamega	0	1	1	Yes	Mosquito bites	1	0	0	0	0	0		1 2 4 3	1	1	1	1	0	0	0		Yes	Sleeping under a mosquito net	1	0	0	0	0		No
Agree	Spouse		30	Female	Secondary	Married	Kakamega	3	2	5	Yes	Mosquito bites	1	0	0	0	0	0		1 2 3	1	1	1	0	0	0	0		Yes	1 2	1	1	0	0	0		No
Agree	Spouse		32	Female	Primary	Married	Kakamega	2	2	4	Yes	Mosquito bites	1	0	0	0	0	0		2 3 1	1	1	1	0	0	0	0		Yes	Sleeping under a mosquito net	1	0	0	0	0		Yes	Yes	Government hospital/Health	0	1	0	0	0	0	0	0	0	0
Agree	Head of household		63	Male	Primary	Married	Kakamega	5	4	9	Yes	2 1 6	1	1	0	0	0	1	Bushes around the compound.	1 3 2 5 6	1	1	1	0	1	1	0	Drinking dirty water	Yes	1 2 5	1	1	0	0	1	Spraying	Yes	Yes	Government hospital/Health	0	1	0	0	0	0	0	0	0	0
Agree	Spouse		26	Female	Primary	Married	Kakamega	2	2	4	Yes	Mosquito bites	1	0	0	0	0	0		2 3 4 1 6	1	1	1	1	0	1	0	Diarrhea	No	1 2	1	1	0	0	0		Yes	Yes	CHV	0	0	0	0	0	0	0	1	0	0
Agree	Spouse		32	Female	Primary	Married	Kakamega	4	2	6	Yes	1 2	1	1	0	0	0	0		5 6	0	0	0	0	1	1	0	Eating dirty food.	Yes	Other(Specify)	0	0	0	0	1	Taking AL drugs	Yes	Yes	Government hospital/Health	0	1	0	0	0	0	0	0	0	0
Agree	Spouse		39	Female	Never gone to school	Married	Kakamega	2	3	5	Yes	1 2 6	1	1	0	0	0	1	Rainy season causes more mosquitoes	1 3 2	1	1	1	0	0	0	0		Yes	1 3 2	1	1	1	0	0		Yes	Yes	3 2	0	1	1	0	0	0	0	0	0	0
Agree	Head of household		73	Male	Secondary	Married	Kakamega	1	3	4	Yes	Mosquito bites	1	0	0	0	0	0		1 2 3 4 6 5	1	1	1	1	1	1	0	Poor appetite	Yes	1 2	1	1	0	0	0		Yes	Yes	Private hospital/clinic	0	0	0	1	0	0	0	0	0	0
Agree	Spouse		22	Female	Secondary	Married	Kakamega	1	2	3	Yes	1 6 4	1	0	0	1	0	1	Heavy work	3 4 5 6 1	1	0	1	1	1	1	0	Tiredness	Yes	Other(Specify)	0	0	0	0	1	Taking AL drugs and paint killers.	Yes	Yes	Government hospital/Health	0	1	0	0	0	0	0	0	0	0
Agree	Spouse		24	Female	College	Married	Kakamega	2	2	4	Yes	1 3	1	0	1	0	0	0		5 6 3 1	1	0	1	0	1	1	0	Fever	Yes	Sleeping under a mosquito net	1	0	0	0	0		Yes	Yes	Private hospital/clinic	0	0	0	1	0	0	0	0	0	0
Agree	Spouse		22	Female	Secondary	Married	Kakamega	3	2	5	Yes	1 2 6	1	1	0	0	0	1	Contaminated water.	1 3 2	1	1	1	0	0	0	0		Yes	2 1 3	1	1	1	0	0		Yes	Yes	Government hospital/Health	0	1	0	0	0	0	0	0	0	0
Agree	Spouse		29	Female	Secondary	Married	Kakamega	4	2	6	Yes	1 6	1	0	0	0	0	1	Contaminated water and bushy areas	3 5 1	1	0	1	0	1	0	0		Yes	1 2	1	1	0	0	0		Yes	Yes	Center/Dispensary	0	0	1	0	0	0	0	0	0	0
Agree	Spouse		30	Female	Secondary	Married	Kakamega	3	2	5	Yes	1 2	1	1	0	0	0	0		5 6 3 1	1	0	1	0	1	1	0	Tiredness	Yes	5 1	1	0	0	0	1	Taking AL drugs.	Yes	Yes	Center/Dispensary	0	0	1	0	0	0	0	0	0	0
Agree	Spouse		24	Female	Secondary	Married	Kakamega	2	2	4	Yes	Mosquito bites	1	0	0	0	0	0		Fever	1	0	0	0	0	0	0		Yes	Sleeping under a mosquito net	1	0	0	0	0		No
Agree	Spouse		66	Female	Never gone to school	Widowed/ Widower	Kakamega	2	2	4	Yes	Mosquito bites	1	0	0	0	0	0		1 2 3 4 5 6	1	1	1	1	1	1	0	Joints pains	Yes	1 2	1	1	0	0	0		No
Agree	Spouse		63	Female	Primary	Married	Kakamega	8	4	12	Yes	Mosquito bites	1	0	0	0	0	0		2 1 3 4 5 6	1	1	1	1	1	1	0	Dizziness	Yes	1 2	1	1	0	0	0		Yes	Yes	5 4	0	0	0	1	1	0	0	0	0	0
Agree	Head of household		40	Male	Secondary	Married	Kakamega	3	2	5	Yes	Mosquito bites	1	0	0	0	0	0		1 2 3 4 5 6	1	1	1	1	1	1	0	Headache	Yes	1 2	1	1	0	0	0		No
Agree	Spouse		40	Female	Secondary	Married	Kakamega	1	1	2	Yes	Mosquito bites	1	0	0	0	0	0		Fever	1	0	0	0	0	0	0		Yes	Sleeping under a mosquito net	1	0	0	0	0		No
Agree	Head of household		57	Male	Primary	Married	Homabay	4	6	10	Yes	Mosquito bites	1	0	0	0	0	0		Joint pains	0	1	0	0	0	0	0		Yes	Draining stagnant water around the compound	0	1	0	0	0		Yes	Yes	Government hospital/Health	0	1	0	0	0	0	0	0	0	0
Agree	Head of household		70	Female	Primary	Widowed/ Widower	Homabay	3	1	4	Yes	Mosquito bites	1	0	0	0	0	0		3 5	0	0	1	0	1	0	0		Yes	Sleeping under a mosquito net	1	0	0	0	0		Yes	Yes	Government hospital/Health	0	1	0	0	0	0	0	0	0	0
Agree	Spouse		53	Female	Primary	Married	Homabay	1	6	7	Yes	1 3	1	0	1	0	0	0		3 5	0	0	1	0	1	0	0		Yes	1 2	1	1	0	0	0		Yes	Yes	Government hospital/Health	0	1	0	0	0	0	0	0	0	0
Agree	Spouse		69	Female	Primary	Widowed/ Widower	Homabay	1	2	3	Yes	Staying in the cold	0	0	1	0	0	0		3 2 5	0	1	1	0	1	0	0		Yes	Sleeping under a mosquito net	1	0	0	0	0		Yes	Yes	Shop	1	0	0	0	0	0	0	0	0	0
Agree	Spouse		54	Female	Primary	Widowed/ Widower	Homabay	1	1	2	Yes	Mosquito bites	1	0	0	0	0	0		1 3	1	0	1	0	0	0	0		Yes	Sleeping under a mosquito net	1	0	0	0	0		Yes	Yes	Government hospital/Health	0	1	0	0	0	0	0	0	0	0
Agree	Head of household		62	Male	Primary	Married	Homabay	9	4	13	Yes	Mosquito bites	1	0	0	0	0	0		3 2 5	0	1	1	0	1	0	0		Yes	Using mosquito repellents	0	0	1	0	0		Yes	Yes	Government hospital/Health	0	1	0	0	0	0	0	0	0	0
Agree	Spouse		28	Female	Secondary	Married	Homabay	5	3	8	Yes	Mosquito bites	1	0	0	0	0	0		1 2 3	1	1	1	0	0	0	0		Yes	1 3	1	0	1	0	0		No
Agree	Head of household		26	Female	Primary	Married	Homabay	5	2	7	Yes	Staying in the cold	0	0	1	0	0	0		Vomiting	0	0	0	0	1	0	0		Yes	Sleeping under a mosquito net	1	0	0	0	0		No
Agree	Spouse		44	Female	Primary	Married	Homabay	4	7	11	Yes	Mosquito bites	1	0	0	0	0	0		3 5	0	0	1	0	1	0	0		Yes	Sleeping under a mosquito net	1	0	0	0	0		No
Agree	Spouse		29	Female	Primary	Married	Homabay	4	2	6	Yes	Mosquito bites	1	0	0	0	0	0		1 5	1	0	0	0	1	0	0		Yes	1 2	1	1	0	0	0		Yes	Yes	Government hospital/Health	0	1	0	0	0	0	0	0	0	0
Agree	Child		21	Female	Secondary	Single	Kakamega	4	5	9	Yes	1 6	1	0	0	0	0	1	Stagnant water	1 3 2 4	1	1	1	1	0	0	0		Yes	1 2	1	1	0	0	0		No
Agree	Child		26	Female	College	Married	Kakamega	5	4	9	Yes	1 6	1	0	0	0	0	1	Stagnant water and bushes	1 2 3	1	1	1	0	0	0	0		Yes	2 5 1	1	1	0	0	1	Slashing of bushes	Yes	Yes	Government hospital/Health	0	1	0	0	0	0	0	0	0	0
Agree	Spouse		40	Female	Never gone to school	Married	Kakamega	4	3	7	Yes	Mosquito bites	1	0	0	0	0	0		Fever	1	0	0	0	0	0	0		Yes	Sleeping under a mosquito net	1	0	0	0	0		Yes	No
Agree	Spouse		23	Female	Primary	Married	Kakamega	1	2	3	Yes	2 1	1	1	0	0	0	0		2 1	1	1	0	0	0	0	0		Yes	Sleeping under a mosquito net	1	0	0	0	0		Yes	Yes	None	0	0	0	0	0	0	0	0	0	1
Agree	Spouse		39	Female	Primary	Widowed/ Widower	Kakamega	4	1	5	Yes	1 6	1	0	0	0	0	1	Stagnant water	3 1	1	0	1	0	0	0	0		Yes	Other(Specify)	0	0	0	0	1	Clean utensils, clean bedding	Yes	Yes	Center/Dispensary	0	0	1	0	0	0	0	0	0	0
Agree	Spouse		33	Female	Primary	Married	Kakamega	2	2	4	Yes	1 3	1	0	1	0	0	0		Fever	1	0	0	0	0	0	0		Yes	DON'T KNOW	0	0	0	1	0		Yes	No
Agree	Spouse		31	Female	Primary	Married	Kakamega	2	2	4	Yes	1 2 6	1	1	0	0	0	1	Stagnant water	1 3	1	0	1	0	0	0	0		Yes	Sleeping under a mosquito net	1	0	0	0	0		Yes	Yes	Center/Dispensary	0	0	1	0	0	0	0	0	0	0
Agree	Spouse		48	Female	Never gone to school	Divorced/ separated	Kakamega	1	1	2	Yes	Mosquito bites	1	0	0	0	0	0		1 2	1	1	0	0	0	0	0		Yes	DON'T KNOW	0	0	0	1	0		Yes	Yes	Center/Dispensary	0	0	1	0	0	0	0	0	0	0
Agree	Spouse		36	Female	Never gone to school	Married	Kakamega	3	1	4	Yes	1 2	1	1	0	0	0	0		Fever	1	0	0	0	0	0	0		Yes	5 2	0	1	0	0	1	Cleanliness	No
Agree	Spouse		57	Female	Primary	Married	Kakamega	0	1	1	Yes	Mosquito bites	1	0	0	0	0	0		3 2	0	1	1	0	0	0	0		Yes	Sleeping under a mosquito net	1	0	0	0	0		Yes	Yes	Private pharmacy	0	0	0	0	1	0	0	0	0	0
Agree	Head of household		50	Female	Primary	Widowed/ Widower	Homabay	3	2	5	Yes	Mosquito bites	1	0	0	0	0	0		3 2	0	1	1	0	0	0	0		No	Sleeping under a mosquito net	1	0	0	0	0		No
Agree	Spouse		33	Female	Primary	Married	Homabay	2	1	3	Yes	Mosquito bites	1	0	0	0	0	0		3 5 4	0	0	1	1	1	0	0		Yes	Sleeping under a mosquito net	1	0	0	0	0		Yes	Yes	Government hospital/Health	0	1	0	0	0	0	0	0	0	0
Agree	Head of household		53	Female	Primary	Widowed/ Widower	Homabay	5	3	8	Yes	Mosquito bites	1	0	0	0	0	0		1 5	1	0	0	0	1	0	0		Yes	Sleeping under a mosquito net	1	0	0	0	0		Yes	Yes	Government hospital/Health	0	1	0	0	0	0	0	0	0	0
Agree	Spouse		27	Female	Secondary	Married	Homabay	2	1	3	Yes	Mosquito bites	1	0	0	0	0	0		2 1	1	1	0	0	0	0	0		Yes	Sleeping under a mosquito net	1	0	0	0	0		Yes	Yes	Government hospital/Health	0	1	0	0	0	0	0	0	0	0
Agree	Spouse		35	Female	Secondary	Married	Homabay	2	1	3	Yes	Mosquito bites	1	0	0	0	0	0		5 1	1	0	0	0	1	0	0		Yes	1 5	1	0	0	0	1	Spraying the house with mosquito insecticide	Yes	Yes	Center/Dispensary	0	0	1	0	0	0	0	0	0	0
Agree	Spouse		45	Female	Primary	Married	Homabay	0	2	2	Yes	Mosquito bites	1	0	0	0	0	0		1 4	1	0	0	1	0	0	0		No	1 2	1	1	0	0	0		No
Agree	Head of household		46	Male	Primary	Married	Homabay	4	3	7	Yes	Mosquito bites	1	0	0	0	0	0		1 5 4 3	1	0	1	1	1	0	0		No	Sleeping under a mosquito net	1	0	0	0	0		No
Agree	Spouse		37	Female	Secondary	Widowed/ Widower	Homabay	4	1	5	Yes	Mosquito bites	1	0	0	0	0	0		1 2 3 4 5	1	1	1	1	1	0	0		Yes	Sleeping under a mosquito net	1	0	0	0	0		Yes	Yes	Government hospital/Health	0	1	0	0	0	0	0	0	0	0
Agree	Head of household		66	Female	Primary	Widowed/ Widower	Homabay	4	3	7	Yes	Mosquito bites	1	0	0	0	0	0		5 3 1	1	0	1	0	1	0	0		No	5 1	1	0	0	0	1	Indoor residual spraying	Yes	Yes	Government hospital/Health	0	1	0	0	0	0	0	0	0	0
Agree	Spouse		23	Female	Primary	Married	Homabay	3	1	4	Yes	Mosquito bites	1	0	0	0	0	0		4 3 2 5	0	1	1	1	1	0	0		Yes	Sleeping under a mosquito net	1	0	0	0	0		Yes	Yes	Private hospital/clinic	0	0	0	1	0	0	0	0	0	0
Agree	Spouse		27	Female	Secondary	Married	Kakamega	2	2	4	Yes	1 3 4	1	0	1	1	0	0		5 1 6	1	0	0	0	1	1	0	Turning of eyes	Yes	Sleeping under a mosquito net	1	0	0	0	0		Yes	Yes	Center/Dispensary	0	0	1	0	0	0	0	0	0	0
Agree	Spouse		34	Female	Secondary	Married	Homabay	4	2	6	Yes	Mosquito bites	1	0	0	0	0	0		1 3	1	0	1	0	0	0	0		No	1 2	1	1	0	0	0		No
Agree	Spouse		48	Female	College	Married	Homabay	3	6	9	Yes	Mosquito bites	1	0	0	0	0	0		1 2	1	1	0	0	0	0	0		Yes	1 2	1	1	0	0	0		Yes	Yes	Private hospital/clinic	0	0	0	1	0	0	0	0	0	0
Agree	Child		28	Female	Secondary	Single	Homabay	1	3	4	Yes	1 3	1	0	1	0	0	0		1 3	1	0	1	0	0	0	0		Yes	1 3	1	0	1	0	0		No
Agree	Head of household		45	Male	Primary	Married	Homabay	2	4	6	Yes	1 6	1	0	0	0	0	1	Eating raw mangoes	1 3 4	1	0	1	1	0	0	0		Yes	Sleeping under a mosquito net	1	0	0	0	0		No
Agree	Spouse		44	Female	Secondary	Married	Homabay	2	5	7	Yes	Mosquito bites	1	0	0	0	0	0		2 3 1	1	1	1	0	0	0	0		Yes	1 2 5	1	1	0	0	1	Being in clean environment	Yes	Yes	4 3	0	0	1	1	0	0	0	0	0	0
Agree	Spouse		52	Female	College	Married	Homabay	2	2	4	Yes	Mosquito bites	1	0	0	0	0	0		3 2	0	1	1	0	0	0	0		Yes	1 2 5	1	1	0	0	1	Clearing Bushes, discarding tins. Spraying our house	No
Agree	Head of household		55	Male	Primary	Widowed/ Widower	Homabay	1	3	4	Yes	Mosquito bites	1	0	0	0	0	0		1 3 4	1	0	1	1	0	0	0		No	Sleeping under a mosquito net	1	0	0	0	0		No
Agree	Spouse		26	Female	Primary	Married	Homabay	1	2	3	Yes	Mosquito bites	1	0	0	0	0	0		5 4 6 1 2	1	1	0	1	1	1	0	Fever and headaches	Yes	Sleeping under a mosquito net	1	0	0	0	0		Yes	Yes	2 8	0	1	0	0	0	0	0	1	0	0
Agree	Spouse		36	Female	Primary	Married	Homabay	2	5	7	Yes	Mosquito bites	1	0	0	0	0	0		1 5 4	1	0	0	1	1	0	0		Yes	1 2	1	1	0	0	0		Yes	Yes	4 8	0	0	0	1	0	0	0	1	0	0
Agree	Head of household		25	Female	Primary	Single	Homabay	1	1	2	Yes	1 3	1	0	1	0	0	0		1 2 3	1	1	1	0	0	0	0		Yes	1 2 3	1	1	1	0	0		Yes	Yes	4 8	0	0	0	1	0	0	0	1	0	0
Agree	Head of household		32	Female	Primary	Widowed/ Widower	Busia	5	1	6	Yes	1 3	1	0	1	0	0	0		1 5	1	0	0	0	1	0	0		Yes	1 2 5	1	1	0	0	1	Stop eating dirty food	Yes	Yes	Government hospital/Health	0	1	0	0	0	0	0	0	0	0
Agree	Spouse		26	Female	Primary	Married	Busia	2	2	4	Yes	Mosquito bites	1	0	0	0	0	0		1 2 5	1	1	0	0	1	0	0		Yes	1 2	1	1	0	0	0		Yes	Yes	Government hospital/Health	0	1	0	0	0	0	0	0	0	0
Agree	Spouse		37	Female	Primary	Married	Busia	4	2	6	Yes	Mosquito bites	1	0	0	0	0	0		Headache	0	0	1	0	0	0	0		No	Sleeping under a mosquito net	1	0	0	0	0		Yes	No
Agree	Head of household		47	Male	Primary	Married	Busia	4	2	6	Yes	2 1	1	1	0	0	0	0		Headache	0	0	1	0	0	0	0		Yes	2 3	0	1	1	0	0		Yes	Yes	Private pharmacy	0	0	0	0	1	0	0	0	0	0
Agree	Spouse		21	Female	Primary	Married	Busia	1	2	3	Yes	1 2	1	1	0	0	0	0		1 3	1	0	1	0	0	0	0		Yes	1 2	1	1	0	0	0		Yes	Yes	Government hospital/Health	0	1	0	0	0	0	0	0	0	0
Agree	Head of household		44	Female	Primary	Widowed/ Widower	Busia	4	5	9	Yes	Mosquito bites	1	0	0	0	0	0		5 3 1 6	1	0	1	0	1	1	0	Fever, vomiting, headache	Yes	Sleeping under a mosquito net	1	0	0	0	0		No
Agree	Spouse		27	Female	Primary	Married	Busia	2	2	4	Yes	Other Specify	0	0	0	0	0	1	Sleeping with someone who has malaria	1 5 2	1	1	0	0	1	0	0		Yes	DON'T KNOW	0	0	0	1	0		Yes	Yes	Government hospital/Health	0	1	0	0	0	0	0	0	0	0
Agree	Child		26	Female	College	Married	Busia	0	2	2	Yes	Mosquito bites	1	0	0	0	0	0		1 2	1	1	0	0	0	0	0		Yes	Sleeping under a mosquito net	1	0	0	0	0		Yes	Yes	Private hospital/clinic	0	0	0	1	0	0	0	0	0	0
Agree	Spouse		37	Female	College	Married	Busia	12	2	14	Yes	1 6	1	0	0	0	0	1	Swampy areas and bushes	1 4 6 5	1	0	0	1	1	1	0	Fever, vomiting, poor appetite	Yes	2 1 3	1	1	1	0	0		Yes	Yes	Government hospital/Health	0	1	0	0	0	0	0	0	0	0
Agree	Head of household		22	Female	University	Single	Busia	2	3	5	Yes	1 6	1	0	0	0	0	1	Staying in bushy areas, stagnant water	1 5 3	1	0	1	0	1	0	0		Yes	1 2 3	1	1	1	0	0		Yes	Yes	Government hospital/Health	0	1	0	0	0	0	0	0	0	0
Agree	Spouse		21	Female	Primary	Married	Busia	1	2	3	Yes	Mosquito bites	1	0	0	0	0	0		1 5 3	1	0	1	0	1	0	0		No	Sleeping under a mosquito net	1	0	0	0	0		No
Agree	Head of household		47	Male	Primary	Married	Busia	4	3	7	Yes	Mosquito bites	1	0	0	0	0	0		1 2	1	1	0	0	0	0	0		Yes	Sleeping under a mosquito net	1	0	0	0	0		Yes	Yes	Government hospital/Health	0	1	0	0	0	0	0	0	0	0
Agree	Head of household		29	Male	Secondary	Married	Kakamega	2	2	4	Yes	Mosquito bites	1	0	0	0	0	0		1 2 3	1	1	1	0	0	0	0		Yes	Sleeping under a mosquito net	1	0	0	0	0		Yes	Yes	Private hospital/clinic	0	0	0	1	0	0	0	0	0	0
Agree	Spouse		40	Female	Primary	Married	Kakamega	4	2	6	Yes	Mosquito bites	1	0	0	0	0	0		2 1 3 4	1	1	1	1	0	0	0		Yes	1 2	1	1	0	0	0		Yes	Yes	Private hospital/clinic	0	0	0	1	0	0	0	0	0	0
Agree	Head of household		56	Male	University	Married	Kakamega	3	8	11	Yes	Mosquito bites	1	0	0	0	0	0		6 5 1 2 3	1	1	1	0	1	1	0	Abdominal pains	Yes	Sleeping under a mosquito net	1	0	0	0	0		Yes	Yes	8 4	0	0	0	1	0	0	0	1	0	0
Agree	Head of household		45	Male	Primary	Married	Kakamega	3	6	9	Yes	Mosquito bites	1	0	0	0	0	0		1 2 3 4 5 6	1	1	1	1	1	1	0	Nausea	Yes	Sleeping under a mosquito net	1	0	0	0	0		Yes	Yes	8 4	0	0	0	1	0	0	0	1	0	0
Agree	Spouse		40	Female	Secondary	Married	Kakamega	4	3	7	Yes	Mosquito bites	1	0	0	0	0	0		1 2 3 4 5 6	1	1	1	1	1	1	0	Fatigue	Yes	1 2 3	1	1	1	0	0		Yes	Yes	4 8	0	0	0	1	0	0	0	1	0	0
Agree	Head of household		65	Male	Never gone to school	Married	Kakamega	10	8	18	Yes	Mosquito bites	1	0	0	0	0	0		1 2 3 4	1	1	1	1	0	0	0		Yes	1 2	1	1	0	0	0		Yes	Yes	2 8	0	1	0	0	0	0	0	1	0	0
Agree	Spouse		52	Female	Primary	Married	Kakamega	3	5	8	Yes	1 4	1	0	0	1	0	0		1 2 3 4 5	1	1	1	1	1	0	0		Yes	1 2 3	1	1	1	0	0		Yes	Yes	8 2	0	1	0	0	0	0	0	1	0	0
Agree	Spouse		34	Female	Secondary	Married	Kakamega	2	1	3	Yes	Mosquito bites	1	0	0	0	0	0		1 2 4 3 5	1	1	1	1	1	0	0		Yes	1 2	1	1	0	0	0		No
Agree	Spouse		32	Female	Primary	Married	Kakamega	2	2	4	Yes	Mosquito bites	1	0	0	0	0	0		1 5 6 4 2	1	1	0	1	1	1	0	None	Yes	Sleeping under a mosquito net	1	0	0	0	0		No
Agree	Spouse		29	Female	Primary	Married	Kakamega	3	2	5	Yes	Mosquito bites	1	0	0	0	0	0		4 6 5 1	1	0	0	1	1	1	0	None	Yes	1 2 3	1	1	1	0	0		Yes	Yes	4 8	0	0	0	1	0	0	0	1	0	0
Agree	Spouse		43	Female	Secondary	Married	Kakamega	3	6	9	Yes	Mosquito bites	1	0	0	0	0	0		1 2 3 4 5 6	1	1	1	1	1	1	0	Fatigue	Yes	1 2 3 5	1	1	1	0	1	Use sweaters, avoid dark places	Yes	Yes	8 2	0	1	0	0	0	0	0	1	0	0
Agree	Head of household		67	Female	Never gone to school	Divorced/ separated	Busia	3	1	4	Yes	Mosquito bites	1	0	0	0	0	0		1 4 5	1	0	0	1	1	0	0		Yes	Sleeping under a mosquito net	1	0	0	0	0		Yes	Yes	CHV	0	0	0	0	0	0	0	1	0	0
Agree	Spouse		23	Female	Secondary	Married	Busia	3	3	6	Yes	1 2	1	1	0	0	0	0		1 6	1	0	0	0	0	1	0	None	Yes	1 5 2	1	1	0	0	1	Use clean water	Yes	No
Agree	Spouse		28	Female	Secondary	Married	Busia	4	3	7	Yes	1 2	1	1	0	0	0	0		1 3	1	0	1	0	0	0	0		Yes	1 3	1	0	1	0	0		Yes	Yes	8 2 3	0	1	1	0	0	0	0	1	0	0
Agree	Spouse		22	Female	Primary	Married	Busia	1	2	3	Yes	Staying in the cold	0	0	1	0	0	0		1 3	1	0	1	0	0	0	0		Yes	Other(Specify)	0	0	0	0	1	Putting on warm clothes	Yes	Yes	2 3 1	1	1	1	0	0	0	0	0	0	0
Agree	Spouse		32	Female	Secondary	Married	Busia	2	2	4	Yes	Mosquito bites	1	0	0	0	0	0		1 5	1	0	0	0	1	0	0		Yes	1 2	1	1	0	0	0		No
Agree	Spouse		26	Female	Secondary	Married	Busia	3	2	5	Yes	2 1	1	1	0	0	0	0		1 4	1	0	0	1	0	0	0		Yes	1 2 5	1	1	0	0	1	General cleanliness	No
Agree	Spouse		25	Female	University	Married	Busia	1	2	3	Yes	Mosquito bites	1	0	0	0	0	0		2 1	1	1	0	0	0	0	0		Yes	1 2 5	1	1	0	0	1	Clearing nearby bushes	No
Agree	Spouse		39	Female	Primary	Married	Busia	4	2	6	Yes	1 3	1	0	1	0	0	0		Fever	1	0	0	0	0	0	0		Yes	1 5	1	0	0	0	1	Keeping warm	Yes	No
Agree	Spouse		27	Female	Primary	Married	Busia	5	2	7	Yes	Mosquito bites	1	0	0	0	0	0		1 4	1	0	0	1	0	0	0		Yes	Sleeping under a mosquito net	1	0	0	0	0		Yes	Yes	Private pharmacy	0	0	0	0	1	0	0	0	0	0
Agree	Head of household		30	Female	Secondary	Divorced/ separated	Busia	5	1	6	Yes	Mosquito bites	1	0	0	0	0	0		1 6	1	0	0	0	0	1	0	None	Yes	1 5	1	0	0	0	1	Maintain cleanliness	Yes	Yes	Government hospital/Health	0	1	0	0	0	0	0	0	0	0
Agree	Spouse		25	Female	Primary	Married	Kakamega	2	2	4	Yes	Mosquito bites	1	0	0	0	0	0		1 4 5	1	0	0	1	1	0	0		No	1 2 5	1	1	0	0	1	Clean environment	Yes	Yes	Government hospital/Health	0	1	0	0	0	0	0	0	0	0
Agree	Spouse		24	Female	Secondary	Married	Kakamega	5	2	7	Yes	Mosquito bites	1	0	0	0	0	0		3 1 5 2	1	1	1	0	1	0	0		Yes	1 2	1	1	0	0	0		Yes	No
Agree	Spouse		22	Female	Secondary	Married	Kakamega	3	3	6	Yes	Mosquito bites	1	0	0	0	0	0		5 1 3	1	0	1	0	1	0	0		Yes	1 5	1	0	0	0	1	Drinking clean water	No
Agree	Spouse		63	Female	Secondary	Married	Kakamega	2	2	4	Yes	Mosquito bites	1	0	0	0	0	0		1 2	1	1	0	0	0	0	0		No	1 5	1	0	0	0	1	Use of clean water	Yes	Yes	Private hospital/clinic	0	0	0	1	0	0	0	0	0	0
Agree	Spouse		24	Female	Secondary	Married	Kakamega	1	2	3	Yes	Mosquito bites	1	0	0	0	0	0		5 2 3 1	1	1	1	0	1	0	0		Yes	Sleeping under a mosquito net	1	0	0	0	0		Yes	Yes	Center/Dispensary	0	0	1	0	0	0	0	0	0	0
Agree	Spouse		30	Female	Primary	Married	Kakamega	4	4	8	Yes	Mosquito bites	1	0	0	0	0	0		1 3 5	1	0	1	0	1	0	0		Yes	Sleeping under a mosquito net	1	0	0	0	0		No
Agree	Spouse		65	Female	Primary	Widowed/ Widower	Kakamega	6	2	8	Yes	Mosquito bites	1	0	0	0	0	0		3 5	0	0	1	0	1	0	0		No	Sleeping under a mosquito net	1	0	0	0	0		No
Agree	Spouse		41	Female	College	Married	Kakamega	4	2	6	Yes	Mosquito bites	1	0	0	0	0	0		3 1 5 2	1	1	1	0	1	0	0		Yes	1 2	1	1	0	0	0		Yes	Yes	Private hospital/clinic	0	0	0	1	0	0	0	0	0	0
Agree	Spouse		30	Female	College	Married	Kakamega	0	2	2	Yes	Mosquito bites	1	0	0	0	0	0		1 2 5	1	1	0	0	1	0	0		Yes	Sleeping under a mosquito net	1	0	0	0	0		No
Agree	Head of household		46	Male	College	Married	Kakamega	3	3	6	Yes	Mosquito bites	1	0	0	0	0	0		3 1	1	0	1	0	0	0	0		Yes	2 3 1	1	1	1	0	0		Yes	Yes	Private hospital/clinic	0	0	0	1	0	0	0	0	0	0
Agree	Head of household		32	Male	Secondary	Married	Kakamega	3	2	5	Yes	1 2	1	1	0	0	0	0		3 1	1	0	1	0	0	0	0		Yes	Sleeping under a mosquito net	1	0	0	0	0		Yes	Yes	Government hospital/Health	0	1	0	0	0	0	0	0	0	0
Agree	Spouse		28	Female	University	Married	Kakamega	1	2	3	Yes	6 1	1	0	0	0	0	1	Stagnated water	1 2 3 5 4	1	1	1	1	1	0	0		Yes	1 2	1	1	0	0	0		Yes	Yes	Government hospital/Health	0	1	0	0	0	0	0	0	0	0
Agree	Child		20	Female	Secondary	Single	Kakamega	3	3	6	Yes	Mosquito bites	1	0	0	0	0	0		1 2 3 5	1	1	1	0	1	0	0		Yes	Other(Specify)	0	0	0	0	1	Wearing heavy clothes during rainy season.	No
Agree	Head of household		34	Male	University	Married	Kakamega	1	2	3	Yes	Mosquito bites	1	0	0	0	0	0		1 3	1	0	1	0	0	0	0		Yes	Sleeping under a mosquito net	1	0	0	0	0		No
Agree	Spouse		42	Female	Primary	Married	Kakamega	1	4	5	Yes	1 3	1	0	1	0	0	0		2 1 4 3 5	1	1	1	1	1	0	0		Yes	1 5 2	1	1	0	0	1	Keeping warm	No
Agree	Head of household		43	Male	Secondary	Married	Kakamega	4	3	7	Yes	Mosquito bites	1	0	0	0	0	0		3 1 2	1	1	1	0	0	0	0		Yes	1 2 5	1	1	0	0	1	Clearing bushes around.	Yes	Yes	Government hospital/Health	0	1	0	0	0	0	0	0	0	0
Agree	Spouse		25	Female	Primary	Married	Kakamega	4	2	6	Yes	1 3	1	0	1	0	0	0		Fever	1	0	0	0	0	0	0		Yes	Sleeping under a mosquito net	1	0	0	0	0		No
Agree	Spouse		41	Female	College	Married	Kakamega	3	2	5	Yes	1 4 6	1	0	0	1	0	1	Climate change.	5 1 4 6	1	0	0	1	1	1	0	Contaminated water.	Yes	1 5	1	0	0	0	1	Use of antimalarial	Yes	Yes	Government hospital/Health	0	1	0	0	0	0	0	0	0	0
Agree	Head of household		62	Male	Secondary	Married	Kakamega	4	4	8	Yes	Mosquito bites	1	0	0	0	0	0		Fever	1	0	0	0	0	0	0		Yes	1 2	1	1	0	0	0		Yes	Yes	Private pharmacy	0	0	0	0	1	0	0	0	0	0
Agree	Spouse		34	Female	Secondary	Married	Kakamega	2	2	4	Yes	1 2 3	1	1	1	0	0	0		1 2 3 4 5	1	1	1	1	1	0	0		Yes	Sleeping under a mosquito net	1	0	0	0	0		Yes	Yes	Government hospital/Health	0	1	0	0	0	0	0	0	0	0
Agree	Spouse		46	Female	Primary	Widowed/ Widower	Kakamega	6	3	9	Yes	1 6	1	0	0	0	0	1	Being clean	2 1	1	1	0	0	0	0	0		Yes	1 5	1	0	0	0	1	Cleanliness	Yes	Yes	Government hospital/Health	0	1	0	0	0	0	0	0	0	0
Agree	Relative		38	Female	Primary	Married	Kakamega	3	3	6	Yes	Mosquito bites	1	0	0	0	0	0		Fever	1	0	0	0	0	0	0		Yes	1 2	1	1	0	0	0		No
Agree	Spouse		43	Female	Secondary	Married	Kakamega	2	4	6	Yes	Mosquito bites	1	0	0	0	0	0		5 4	0	0	0	1	1	0	0		Yes	Sleeping under a mosquito net	1	0	0	0	0		No
Agree	Spouse		40	Female	Secondary	Married	Kakamega	2	2	4	No	Mosquito bites	1	0	0	0	0	0		Fever	1	0	0	0	0	0	0		Yes	Sleeping under a mosquito net	1	0	0	0	0		No
Agree	Spouse		35	Female	Primary	Married	Kakamega	5	7	12	Yes	1 3 4	1	0	1	1	0	0		1 5 4	1	0	0	1	1	0	0		Yes	Sleeping under a mosquito net	1	0	0	0	0		No
Agree	Spouse		30	Female	Primary	Married	Kakamega	3	2	5	Yes	Mosquito bites	1	0	0	0	0	0		Fever	1	0	0	0	0	0	0		Yes	Sleeping under a mosquito net	1	0	0	0	0		Yes	Yes	2 5	0	1	0	0	1	0	0	0	0	0
Agree	Spouse		36	Female	Primary	Married	Kakamega	4	4	8	Yes	Mosquito bites	1	0	0	0	0	0		1 3	1	0	1	0	0	0	0		Yes	Sleeping under a mosquito net	1	0	0	0	0		Yes	Yes	Government hospital/Health	0	1	0	0	0	0	0	0	0	0
Agree	Head of household		35	Male	Secondary	Married	Kakamega	3	2	5	Yes	Mosquito bites	1	0	0	0	0	0		1 5	1	0	0	0	1	0	0		Yes	1 2	1	1	0	0	0		No
Agree	Spouse		28	Female	Primary	Married	Kakamega	4	2	6	Yes	Mosquito bites	1	0	0	0	0	0		1 5 2	1	1	0	0	1	0	0		Yes	DON'T KNOW	0	0	0	1	0		Yes	Yes	Private pharmacy	0	0	0	0	1	0	0	0	0	0
Agree	Child		27	Female	Secondary	Single	Kakamega	6	3	9	Yes	Mosquito bites	1	0	0	0	0	0		1 3	1	0	1	0	0	0	0		Yes	Sleeping under a mosquito net	1	0	0	0	0		Yes	Yes	Government hospital/Health	0	1	0	0	0	0	0	0	0	0
Agree	Spouse		26	Female	College	Married	Kakamega	1	2	3	Yes	Mosquito bites	1	0	0	0	0	0		3 1 5	1	0	1	0	1	0	0		Yes	Sleeping under a mosquito net	1	0	0	0	0		Yes	Yes	Government hospital/Health	0	1	0	0	0	0	0	0	0	0
Agree	Spouse		62	Female	Primary	Married	Kakamega	1	2	3	Yes	Mosquito bites	1	0	0	0	0	0		2 3 1	1	1	1	0	0	0	0		Yes	Other(Specify)	0	0	0	0	1	Taking AL drugs	Yes	Yes	Government hospital/Health	0	1	0	0	0	0	0	0	0	0
Agree	Child		24	Female	University	Single	Kakamega	2	12	14	Yes	Mosquito bites	1	0	0	0	0	0		1 3 2 4 5 6	1	1	1	1	1	1	0	Vomiting	Yes	1 2 3	1	1	1	0	0		Yes	Yes	Government hospital/Health	0	1	0	0	0	0	0	0	0	0
Agree	Child		25	Male	College	Single	Kakamega	6	5	11	Yes	Mosquito bites	1	0	0	0	0	0		1 3 2 4 5 6	1	1	1	1	1	1	0	Poor appetite	Yes	1 2 5	1	1	0	0	1	Clearing of bushes around the compound	Yes	Yes	Center/Dispensary	0	0	1	0	0	0	0	0	0	0
Agree	Spouse		63	Female	Secondary	Widowed/ Widower	Kakamega	1	1	2	Yes	Mosquito bites	1	0	0	0	0	0		1 2 3 4 5 6	1	1	1	1	1	1	0	Joints pains	Yes	1 2	1	1	0	0	0		No
Agree	Spouse		28	Female	Secondary	Married	Kakamega	3	2	5	Yes	Mosquito bites	1	0	0	0	0	0		1 5 4	1	0	0	1	1	0	0		Yes	Sleeping under a mosquito net	1	0	0	0	0		No
Agree	Spouse		34	Female	Secondary	Married	Kakamega	4	2	6	Yes	Mosquito bites	1	0	0	0	0	0		1 2 3 4 5 6	1	1	1	1	1	1	0	No	Yes	1 2 5	1	1	0	0	1	Clearing of bushes around the compound	Yes	Yes	Government hospital/Health	0	1	0	0	0	0	0	0	0	0
Agree	Spouse		36	Female	Secondary	Married	Kakamega	2	3	5	Yes	Mosquito bites	1	0	0	0	0	0		1 2 3 4 5 6	1	1	1	1	1	1	0	None	Yes	1 2	1	1	0	0	0		No
Agree	Child		18	Female	Secondary	Single	Kakamega	3	5	8	Yes	Mosquito bites	1	0	0	0	0	0		1 2 3 4 5 6	1	1	1	1	1	1	0	None	No	1 2	1	1	0	0	0		Yes	Yes	Government hospital/Health	0	1	0	0	0	0	0	0	0	0
Agree	Spouse		60	Female	Primary	Married	Kakamega	4	2	6	Yes	Mosquito bites	1	0	0	0	0	0		5 1 6 3 4 2	1	1	1	1	1	1	0	N/A	Yes	1 2	1	1	0	0	0		Yes	Yes	Private pharmacy	0	0	0	0	1	0	0	0	0	0
Agree	Spouse		32	Female	Secondary	Married	Kakamega	2	1	3	Yes	Mosquito bites	1	0	0	0	0	0		1 5 4	1	0	0	1	1	0	0		Yes	Sleeping under a mosquito net	1	0	0	0	0		No
Agree	Head of household		28	Female	College	Married	Kakamega	3	1	4	Yes	Mosquito bites	1	0	0	0	0	0		1 4 3 2 5 6	1	1	1	1	1	1	0	None	Yes	1 2	1	1	0	0	0		No
Agree	Spouse		32	Female	College	Married	Kakamega	2	2	4	Yes	Mosquito bites	1	0	0	0	0	0		1 2 3 4 5 6	1	1	1	1	1	1	0	None	No	1 2	1	1	0	0	0		No
Agree	Spouse		60	Female	Primary	Widowed/ Widower	Kakamega	5	4	9	Yes	Mosquito bites	1	0	0	0	0	0		1 2 3 5 6 4	1	1	1	1	1	1	0	None	Yes	1 2	1	1	0	0	0		No
Agree	Spouse		20	Female	Secondary	Married	Kakamega	1	2	3	Yes	Mosquito bites	1	0	0	0	0	0		1 2 3 4 5 6	1	1	1	1	1	1	0	Don't know	No	1 2	1	1	0	0	0		No
Agree	Spouse		33	Female	Primary	Married	Kakamega	2	4	6	Yes	Mosquito bites	1	0	0	0	0	0		1 2 3 4 5 6	1	1	1	1	1	1	0	None	Yes	Sleeping under a mosquito net	1	0	0	0	0		Yes	Yes	Government hospital/Health	0	1	0	0	0	0	0	0	0	0
Agree	Spouse		25	Female	College	Married	Kakamega	3	2	5	Yes	Mosquito bites	1	0	0	0	0	0		1 5	1	0	0	0	1	0	0		Yes	1 5	1	0	0	0	1	Wearing warm clothes Vaccination	Yes	Yes	Government hospital/Health	0	1	0	0	0	0	0	0	0	0
Agree	Spouse		40	Female	Primary	Married	Kakamega	2	5	7	Yes	Mosquito bites	1	0	0	0	0	0		1 5 6	1	0	0	0	1	1	0	No comment	Yes	Sleeping under a mosquito net	1	0	0	0	0		Yes	Yes	Government hospital/Health	0	1	0	0	0	0	0	0	0	0
Agree	Spouse		78	Female	Never gone to school	Widowed/ Widower	Kakamega	2	1	3	Yes	Mosquito bites	1	0	0	0	0	0		1 2 3 4 5 6	1	1	1	1	1	1	0	N/A	Yes	1 2	1	1	0	0	0		No
Agree	Spouse		25	Female	College	Married	Kakamega	0	2	2	Yes	Mosquito bites	1	0	0	0	0	0		1 2 4 5	1	1	0	1	1	0	0		Yes	2 5 1	1	1	0	0	1	Clearing bushy areas. Vaccination	Yes	Yes	Private hospital/clinic	0	0	0	1	0	0	0	0	0	0
Agree	Spouse		23	Female	Secondary	Married	Kakamega	1	2	3	Yes	Mosquito bites	1	0	0	0	0	0		1 3	1	0	1	0	0	0	0		No	1 2 3	1	1	1	0	0		No
Agree	Head of household		37	Female	Primary	Married	Kakamega	2	3	5	Yes	Mosquito bites	1	0	0	0	0	0		1 3	1	0	1	0	0	0	0		No	Sleeping under a mosquito net	1	0	0	0	0		Yes	Yes	Government hospital/Health	0	1	0	0	0	0	0	0	0	0
Agree	Spouse		40	Female	Secondary	Married	Kakamega	3	2	5	Yes	Mosquito bites	1	0	0	0	0	0		1 3	1	0	1	0	0	0	0		Yes	1 2 3	1	1	1	0	0		Yes	Yes	Government hospital/Health	0	1	0	0	0	0	0	0	0	0
Agree	Head of household		64	Male	Secondary	Married	Kakamega	1	2	3	Yes	Mosquito bites	1	0	0	0	0	0		1 3	1	0	1	0	0	0	0		Yes	1 2	1	1	0	0	0		Yes	Yes	Government hospital/Health	0	1	0	0	0	0	0	0	0	0
Agree	Head of household		40	Male	Primary	Married	Kakamega	2	2	4	Yes	Mosquito bites	1	0	0	0	0	0		1 4	1	0	0	1	0	0	0		No	1 2	1	1	0	0	0		No
Agree	Head of household		56	Male	Secondary	Married	Kakamega	3	6	9	Yes	Mosquito bites	1	0	0	0	0	0		1 3 5	1	0	1	0	1	0	0		No	1 2 3	1	1	1	0	0		Yes	Yes	Government hospital/Health	0	1	0	0	0	0	0	0	0	0
Agree	Spouse		42	Female	Primary	Married	Kakamega	2	3	5	Yes	Mosquito bites	1	0	0	0	0	0		1 3	1	0	1	0	0	0	0		Yes	Sleeping under a mosquito net	1	0	0	0	0		No
Agree	Head of household		68	Male	College	Married	Kakamega	3	2	5	Yes	Mosquito bites	1	0	0	0	0	0		1 3	1	0	1	0	0	0	0		No	1 2 3	1	1	1	0	0		No
Agree	Spouse		28	Female	Secondary	Married	Kakamega	2	2	4	Yes	Mosquito bites	1	0	0	0	0	0		1 3	1	0	1	0	0	0	0		No	1 2	1	1	0	0	0		No
Agree	Relative		21	Female	Secondary	Single	Kakamega	1	3	4	Yes	Mosquito bites	1	0	0	0	0	0		1 2 3 4	1	1	1	1	0	0	0		Yes	Sleeping under a mosquito net	1	0	0	0	0		Yes	Yes	Government hospital/Health	0	1	0	0	0	0	0	0	0	0
Agree	Head of household		29	Male	College	Single	Kakamega	0	1	1	Yes	Mosquito bites	1	0	0	0	0	0		1 2 3 4 5 6	1	1	1	1	1	1	0	Shivering	Yes	2 1	1	1	0	0	0		No
Agree	Spouse		32	Female	Primary	Married	Kakamega	5	2	7	Yes	Mosquito bites	1	0	0	0	0	0		1 2 3 4 5	1	1	1	1	1	0	0		Yes	Sleeping under a mosquito net	1	0	0	0	0		Yes	Yes	Government hospital/Health	0	1	0	0	0	0	0	0	0	0
Agree	Spouse		42	Female	Primary	Married	Kakamega	3	4	7	Yes	Mosquito bites	1	0	0	0	0	0		1 2 5 6 4 3	1	1	1	1	1	1	0	Shivering	Yes	Sleeping under a mosquito net	1	0	0	0	0		Yes	Yes	Government hospital/Health	0	1	0	0	0	0	0	0	0	0
Agree	Spouse		24	Female	Secondary	Married	Kakamega	2	2	4	Yes	1 3	1	0	1	0	0	0		1 2 3 4 5	1	1	1	1	1	0	0		Yes	Sleeping under a mosquito net	1	0	0	0	0		No
Agree	Spouse		38	Female	Secondary	Married	Kakamega	3	3	6	Yes	Mosquito bites	1	0	0	0	0	0		1 2 3 4 5	1	1	1	1	1	0	0		Yes	Sleeping under a mosquito net	1	0	0	0	0		Yes	Yes	Center/Dispensary	0	0	1	0	0	0	0	0	0	0
Agree	Spouse		39	Female	Secondary	Married	Kakamega	3	2	5	Yes	Mosquito bites	1	0	0	0	0	0		1 2 3 4 5	1	1	1	1	1	0	0		Yes	Sleeping under a mosquito net	1	0	0	0	0		Yes	Yes	Government hospital/Health	0	1	0	0	0	0	0	0	0	0
Agree	Spouse		37	Female	Primary	Married	Kakamega	3	1	4	Yes	Mosquito bites	1	0	0	0	0	0		1 2 3 4 5	1	1	1	1	1	0	0		Yes	Sleeping under a mosquito net	1	0	0	0	0		No
Agree	Head of household		41	Male	Secondary	Married	Kakamega	5	2	7	Yes	3 1 4	1	0	1	1	0	0		1 2 3 4 5 6	1	1	1	1	1	1	0	Shivering	Yes	1 2	1	1	0	0	0		No
Agree	Head of household		57	Male	Primary	Married	Kakamega	6	5	11	Yes	Mosquito bites	1	0	0	0	0	0		1 2 4 6 5 3	1	1	1	1	1	1	0	Shivering	Yes	Sleeping under a mosquito net	1	0	0	0	0		Yes	Yes	Government hospital/Health	0	1	0	0	0	0	0	0	0	0
Agree	Spouse		32	Female	Primary	Married	Kakamega	4	2	6	Yes	Mosquito bites	1	0	0	0	0	0		1 2 3 4 5	1	1	1	1	1	0	0		Yes	Sleeping under a mosquito net	1	0	0	0	0		No
Agree	Head of household		50	Male	Secondary	Married	Kakamega	7	3	10	Yes	Mosquito bites	1	0	0	0	0	0		1 3 2 4	1	1	1	1	0	0	0		Yes	Sleeping under a mosquito net	1	0	0	0	0		Yes	Yes	Government hospital/Health	0	1	0	0	0	0	0	0	0	0
Agree	Child		18	Male	Secondary	Single	Kakamega	4	4	8	Yes	Mosquito bites	1	0	0	0	0	0		5 3 2 1 4	1	1	1	1	1	0	0		Yes	1 2	1	1	0	0	0		Yes	Yes	Government hospital/Health	0	1	0	0	0	0	0	0	0	0
Agree	Spouse		23	Female	Secondary	Married	Kakamega	3	2	5	Yes	Mosquito bites	1	0	0	0	0	0		1 2 3 4 5	1	1	1	1	1	0	0		Yes	Sleeping under a mosquito net	1	0	0	0	0		Yes	Yes	Private pharmacy	0	0	0	0	1	0	0	0	0	0
Agree	Head of household		39	Male	Primary	Married	Kakamega	4	4	8	Yes	Mosquito bites	1	0	0	0	0	0		1 2 3 4 5	1	1	1	1	1	0	0		Yes	Sleeping under a mosquito net	1	0	0	0	0		Yes	Yes	Government hospital/Health	0	1	0	0	0	0	0	0	0	0
Agree	Spouse		42	Female	Primary	Married	Kakamega	4	4	8	Yes	Mosquito bites	1	0	0	0	0	0		1 2 3 4 6 5	1	1	1	1	1	1	0	Shivering	Yes	Sleeping under a mosquito net	1	0	0	0	0		Yes	Yes	Private hospital/clinic	0	0	0	1	0	0	0	0	0	0
Agree	Spouse		42	Female	Primary	Married	Homabay	4	3	7	Yes	1 3	1	0	1	0	0	0		2 3	0	1	1	0	0	0	0		Yes	1 5	1	0	0	0	1	IRS	Yes	Yes	8 2	0	1	0	0	0	0	0	1	0	0
Agree	Spouse		37	Female	Primary	Married	Homabay	3	2	5	Yes	1 4	1	0	0	1	0	0		1 3 4	1	0	1	1	0	0	0		Yes	Sleeping under a mosquito net	1	0	0	0	0		Yes	Yes	Government hospital/Health	0	1	0	0	0	0	0	0	0	0
Agree	Spouse		28	Female	Secondary	Married	Homabay	4	2	6	Yes	Mosquito bites	1	0	0	0	0	0		1 3	1	0	1	0	0	0	0		Yes	1 3 5	1	0	1	0	1	Application of antimosquito oil or soap	Yes	Yes	2 5	0	1	0	0	1	0	0	0	0	0
Agree	Head of household		40	Male	Secondary	Married	Homabay	4	2	6	Yes	1 3	1	0	1	0	0	0		1 3 2	1	1	1	0	0	0	0		Yes	1 2 5	1	1	0	0	1	Indoor Residual Spraying	Yes	Yes	2 5	0	1	0	0	1	0	0	0	0	0
Agree	Spouse		29	Female	Secondary	Married	Homabay	3	3	6	Yes	1 3	1	0	1	0	0	0		1 3 5	1	0	1	0	1	0	0		Yes	1 3 5	1	0	1	0	1	Indoor Residual Spraying	Yes	Yes	3 2	0	1	1	0	0	0	0	0	0	0
Agree	Spouse		24	Female	Secondary	Married	Homabay	3	2	5	Yes	1 6	1	0	0	0	0	1	Bushy compound Not sleeping under nets	1 3	1	0	1	0	0	0	0		Yes	1 2 5	1	1	0	0	1	Clearing bushes and shrubs	Yes	Yes	Government hospital/Health	0	1	0	0	0	0	0	0	0	0
Agree	Spouse		30	Female	Secondary	Married	Homabay	5	2	7	Yes	Mosquito bites	1	0	0	0	0	0		1 3 4 2	1	1	1	1	0	0	0		Yes	1 2 3 5	1	1	1	0	1	Indoor Residual Spraying	Yes	Yes	2 5	0	1	0	0	1	0	0	0	0	0
Agree	Head of household		44	Male	Secondary	Married	Homabay	2	3	5	Yes	1 3	1	0	1	0	0	0		1 4 3	1	0	1	1	0	0	0		Yes	1 3	1	0	1	0	0		Yes	Yes	Shop	1	0	0	0	0	0	0	0	0	0
Agree	Spouse		32	Female	Primary	Married	Homabay	4	2	6	Yes	1 3	1	0	1	0	0	0		1 2 4	1	1	0	1	0	0	0		Yes	2 3	0	1	1	0	0		Yes	Yes	Government hospital/Health	0	1	0	0	0	0	0	0	0	0
Agree	Spouse		41	Female	Primary	Married	Homabay	6	4	10	Yes	1 3	1	0	1	0	0	0		1 4 5	1	0	0	1	1	0	0		Yes	1 3	1	0	1	0	0		Yes	Yes	Government hospital/Health	0	1	0	0	0	0	0	0	0	0
Agree	Spouse		36	Female	Secondary	Married	Homabay	5	2	7	Yes	1 3	1	0	1	0	0	0		2 3 1	1	1	1	0	0	0	0		Yes	1 3	1	0	1	0	0		Yes	Yes	Shop	1	0	0	0	0	0	0	0	0	0
Agree	Spouse		21	Female	Primary	Married	Homabay	4	3	7	Yes	Mosquito bites	1	0	0	0	0	0		1 4 2	1	1	0	1	0	0	0		Yes	1 2	1	1	0	0	0		Yes	Yes	Government hospital/Health	0	1	0	0	0	0	0	0	0	0
Agree	Head of household		33	Male	College	Married	Homabay	3	2	5	Yes	Mosquito bites	1	0	0	0	0	0		2 1 3	1	1	1	0	0	0	0		Yes	1 3	1	0	1	0	0		Yes	Yes	Government hospital/Health	0	1	0	0	0	0	0	0	0	0
Agree	Spouse		36	Female	Primary	Married	Homabay	3	3	6	Yes	1 3	1	0	1	0	0	0		2 4	0	1	0	1	0	0	0		Yes	1 3	1	0	1	0	0		Yes	Yes	Government hospital/Health	0	1	0	0	0	0	0	0	0	0
Agree	Spouse		36	Female	Primary	Married	Busia	3	5	8	Yes	Mosquito bites	1	0	0	0	0	0		1 3	1	0	1	0	0	0	0		Yes	1 5 2	1	1	0	0	1	Clearing bushes	Yes	Yes	Center/Dispensary	0	0	1	0	0	0	0	0	0	0
Agree	Spouse		37	Female	University	Married	Busia	4	3	7	Yes	Mosquito bites	1	0	0	0	0	0		1 2 3 6 5	1	1	1	0	1	1	0	Stomachache	Yes	1 2 5	1	1	0	0	1	Closing doors and windows at nightfall	Yes	Yes	CHV	0	0	0	0	0	0	0	1	0	0
Agree	Spouse		25	Female	Secondary	Married	Busia	3	2	5	Yes	1 3	1	0	1	0	0	0		1 5 2 3	1	1	1	0	1	0	0		Yes	1 2 5	1	1	0	0	1	Dressing children well and keep them clean	Yes	Yes	CHV	0	0	0	0	0	0	0	1	0	0
Agree	Head of household		56	Female	Secondary	Widowed/ Widower	Busia	5	9	14	Yes	Mosquito bites	1	0	0	0	0	0		2 1 5 3	1	1	1	0	1	0	0		Yes	Sleeping under a mosquito net	1	0	0	0	0		Yes	Yes	CHV	0	0	0	0	0	0	0	1	0	0
Agree	Spouse		31	Female	Secondary	Married	Busia	4	2	6	Yes	Mosquito bites	1	0	0	0	0	0		1 5 3	1	0	1	0	1	0	0		Yes	Sleeping under a mosquito net	1	0	0	0	0		Yes	Yes	Center/Dispensary	0	0	1	0	0	0	0	0	0	0
Agree	Head of household		72	Female	Never gone to school	Widowed/ Widower	Busia	3	2	5	Yes	1 6	1	0	0	0	0	1	Dirt	1 2 3	1	1	1	0	0	0	0		Yes	1 5	1	0	0	0	1	Be clean	Yes	Yes	3 5	0	0	1	0	1	0	0	0	0	0
Agree	Head of household		68	Female	Primary	Widowed/ Widower	Busia	2	1	3	Yes	Mosquito bites	1	0	0	0	0	0		1 2 4	1	1	0	1	0	0	0		Yes	Sleeping under a mosquito net	1	0	0	0	0		Yes	Yes	Center/Dispensary	0	0	1	0	0	0	0	0	0	0
Agree	Spouse		52	Female	Secondary	Married	Busia	1	4	5	Yes	Mosquito bites	1	0	0	0	0	0		1 3 4 5	1	0	1	1	1	0	0		Yes	1 2	1	1	0	0	0		Yes	Yes	Other(Specify)	0	0	0	0	0	0	0	0	1	0
Agree	Child		21	Female	Primary	Single	Busia	12	2	14	Yes	1 6	1	0	0	0	0	1	Dirt	1 5	1	0	0	0	1	0	0		No	1 5	1	0	0	0	1	Cleanliness	Yes	Yes	CHV	0	0	0	0	0	0	0	1	0	0
Agree	Head of household		58	Male	Primary	Married	Busia	8	4	12	Yes	6 1	1	0	0	0	0	1	Bushes Stagnant water	2 1 4	1	1	0	1	0	0	0		Yes	1 5	1	0	0	0	1	Clear bushes	Yes	Yes	CHV	0	0	0	0	0	0	0	1	0	0
Agree	Spouse		39	Female	Never gone to school	Married	Busia	7	3	10	Yes	Mosquito bites	1	0	0	0	0	0		3 1 2	1	1	1	0	0	0	0		Yes	Sleeping under a mosquito net	1	0	0	0	0		Yes	Yes	CHV	0	0	0	0	0	0	0	1	0	0
Agree	Spouse		33	Female	Primary	Married	Busia	3	2	5	Yes	Mosquito bites	1	0	0	0	0	0		Headache	0	0	1	0	0	0	0		Yes	Sleeping under a mosquito net	1	0	0	0	0		Yes	Yes	Center/Dispensary	0	0	1	0	0	0	0	0	0	0
Agree	Spouse		28	Female	Primary	Married	Busia	4	2	6	Yes	Mosquito bites	1	0	0	0	0	0		5 1	1	0	0	0	1	0	0		No	Sleeping under a mosquito net	1	0	0	0	0		Yes	Yes	CHV	0	0	0	0	0	0	0	1	0	0
Agree	Spouse		32	Female	Secondary	Married	Busia	2	3	5	Yes	Mosquito bites	1	0	0	0	0	0		3 5 2	0	1	1	0	1	0	0		Yes	1 2	1	1	0	0	0		Yes	Yes	CHV	0	0	0	0	0	0	0	1	0	0
Agree	Child		29	Female	College	Married	Busia	3	2	5	Yes	1 6 2	1	1	0	0	0	1	Heat from the sun. Eating dirty food	1 4	1	0	0	1	0	0	0		Yes	1 5	1	0	0	0	1	Avoid staying under hot sun Keeping environment clean Give children clean food and water	Yes	Yes	8 3	0	0	1	0	0	0	0	1	0	0
Agree	Head of household		52	Female	Never gone to school	Divorced/ separated	Busia	2	3	5	Yes	Mosquito bites	1	0	0	0	0	0		2 5 4	0	1	0	1	1	0	0		Yes	2 5 1	1	1	0	0	1	Keeping the environment clean	Yes	Yes	Private hospital/clinic	0	0	0	1	0	0	0	0	0	0
Agree	Spouse		27	Female	Primary	Married	Busia	3	2	5	Yes	Mosquito bites	1	0	0	0	0	0		3 2 1 6 5	1	1	1	0	1	1	0	Fainting	No	1 2 5	1	1	0	0	1	Clearing bushes	Yes	Yes	CHV	0	0	0	0	0	0	0	1	0	0
Agree	Spouse		48	Female	Secondary	Married	Busia	1	2	3	Yes	1 6	1	0	0	0	0	1	Stagnant water; bushes around the house	3 2 1 5	1	1	1	0	1	0	0		Yes	1 5 2	1	1	0	0	1	General cleanliness	Yes	Yes	CHV	0	0	0	0	0	0	0	1	0	0
Agree	Spouse		31	Female	Primary	Married	Busia	3	2	5	Yes	1 6	1	0	0	0	0	1	When one walks in the rain	1 3	1	0	1	0	0	0	0		Yes	1 2	1	1	0	0	0		Yes	Yes	CHV	0	0	0	0	0	0	0	1	0	0
Agree	Spouse		46	Female	Primary	Married	Busia	3	3	6	Yes	1 3 6	1	0	1	0	0	1	Staying in dark places, staying on the sun	Joint pains	0	1	0	0	0	0	0		No	1 5	1	0	0	0	1	Keeping warm	Yes	Yes	CHV	0	0	0	0	0	0	0	1	0	0
Agree	Child		27	Female	College	Single	Busia	4	4	8	Yes	Mosquito bites	1	0	0	0	0	0		Fever	1	0	0	0	0	0	0		Yes	1 2 5	1	1	0	0	1	Clearing bushes around the house and getting vaccinated against malaria	No
Agree	Spouse		31	Female	Secondary	Married	Homabay	4	2	6	Yes	Mosquito bites	1	0	0	0	0	0		1 2 3 4 5	1	1	1	1	1	0	0		Yes	1 2 3	1	1	1	0	0		Yes	Yes	Private hospital/clinic	0	0	0	1	0	0	0	0	0	0
Agree	Head of household		29	Male	Secondary	Married	Homabay	2	2	4	Yes	Mosquito bites	1	0	0	0	0	0		1 3	1	0	1	0	0	0	0		Yes	1 2	1	1	0	0	0		No
Agree	Spouse		22	Female	Primary	Married	Homabay	2	2	4	Yes	Mosquito bites	1	0	0	0	0	0		Fever	1	0	0	0	0	0	0		Yes	Sleeping under a mosquito net	1	0	0	0	0		Yes	Yes	Government hospital/Health	0	1	0	0	0	0	0	0	0	0
Agree	Head of household		36	Male	Secondary	Married	Homabay	4	3	7	Yes	Mosquito bites	1	0	0	0	0	0		1 2 3 5	1	1	1	0	1	0	0		Yes	1 5	1	0	0	0	1	Indoor residual spraying	Yes	Yes	Private pharmacy	0	0	0	0	1	0	0	0	0	0
Agree	Head of household		52	Female	Never gone to school	Widowed/ Widower	Homabay	0	1	1	Yes	Mosquito bites	1	0	0	0	0	0		Headache	0	0	1	0	0	0	0		No	Sleeping under a mosquito net	1	0	0	0	0		No
Agree	Spouse		48	Female	Secondary	Married	Homabay	3	4	7	Yes	Mosquito bites	1	0	0	0	0	0		3 5 2	0	1	1	0	1	0	0		Yes	1 5 2	1	1	0	0	1	Indoor residual spraying	Yes	Yes	Private hospital/clinic	0	0	0	1	0	0	0	0	0	0
Agree	Spouse		32	Female	Secondary	Married	Homabay	0	2	2	Yes	Drinking dirty water	0	1	0	0	0	0		1 5	1	0	0	0	1	0	0		No	1 2	1	1	0	0	0		No
Agree	Spouse		50	Female	Primary	Widowed/ Widower	Homabay	2	4	6	Yes	Mosquito bites	1	0	0	0	0	0		5 1 4 2	1	1	0	1	1	0	0		Yes	1 2 5	1	1	0	0	1	Clearing bushes	Yes	Yes	Government hospital/Health	0	1	0	0	0	0	0	0	0	0
Agree	Child		19	Female	Secondary	Single	Homabay	6	2	8	Yes	Mosquito bites	1	0	0	0	0	0		3 1 4 5	1	0	1	1	1	0	0		Yes	2 1 5	1	1	0	0	1	Slashing bushes	Yes	Yes	Private hospital/clinic	0	0	0	1	0	0	0	0	0	0
Agree	Spouse		52	Female	University	Married	Homabay	6	3	9	Yes	Mosquito bites	1	0	0	0	0	0		3 1 4 2	1	1	1	1	0	0	0		Yes	1 5	1	0	0	0	1	Spraying the houses	Yes	Yes	Private hospital/clinic	0	0	0	1	0	0	0	0	0	0
Agree	Child		24	Male	Primary	Single	Homabay	0	6	6	Yes	Mosquito bites	1	0	0	0	0	0		1 2 3	1	1	1	0	0	0	0		Yes	1 2	1	1	0	0	0		No
Agree	Head of household		50	Male	Secondary	Married	Homabay	3	5	8	Yes	Mosquito bites	1	0	0	0	0	0		1 2 4	1	1	0	1	0	0	0		Yes	1 3	1	0	1	0	0		No
Agree	Spouse		45	Female	Secondary	Married	Homabay	4	2	6	Yes	1 4	1	0	0	1	0	0		1 2 5	1	1	0	0	1	0	0		No	1 2	1	1	0	0	0		Yes	Yes	2 8	0	1	0	0	0	0	0	1	0	0
Agree	Head of household		45	Female	Primary	Widowed/ Widower	Homabay	3	1	4	Yes	Mosquito bites	1	0	0	0	0	0		1 3	1	0	1	0	0	0	0		No	1 2	1	1	0	0	0		Yes	Yes	2 8	0	1	0	0	0	0	0	1	0	0
Agree	Spouse		72	Female	Secondary	Widowed/ Widower	Kakamega	5	5	10	Yes	Mosquito bites	1	0	0	0	0	0		1 2 3 4 5 6	1	1	1	1	1	1	0	Nausea	Yes	1 2 3	1	1	1	0	0		Yes	Yes	Private pharmacy	0	0	0	0	1	0	0	0	0	0
Agree	Child		28	Male	Secondary	Single	Kakamega	0	2	2	Yes	Mosquito bites	1	0	0	0	0	0		1 2 3 4 5 6	1	1	1	1	1	1	0	Abdominal pain	Yes	Sleeping under a mosquito net	1	0	0	0	0		No
Agree	Spouse		40	Female	Secondary	Married	Kakamega	5	3	8	Yes	Mosquito bites	1	0	0	0	0	0		1 3 2 5 6	1	1	1	0	1	1	0	None	Yes	1 2	1	1	0	0	0		No
Agree	Relative		27	Female	College	Single	Kakamega	1	1	2	Yes	Mosquito bites	1	0	0	0	0	0		1 3 4 5	1	0	1	1	1	0	0		No	1 2 3	1	1	1	0	0		No
Agree	Child		17	Female	Secondary	Single	Kakamega	4	3	7	Yes	Mosquito bites	1	0	0	0	0	0		1 2 5 6 3	1	1	1	0	1	1	0	None	Yes	1 2 3	1	1	1	0	0		Yes	No
Agree	Head of household		82	Female	Secondary	Widowed/ Widower	Kakamega	0	1	1	Yes	Mosquito bites	1	0	0	0	0	0		1 2 4 3 5	1	1	1	1	1	0	0		Yes	1 2 3	1	1	1	0	0		No
Agree	Spouse		40	Female	Secondary	Married	Kakamega	3	2	5	Yes	Mosquito bites	1	0	0	0	0	0		1 2 3 4 5	1	1	1	1	1	0	0		Yes	1 2	1	1	0	0	0		No
Agree	Spouse		35	Female	Secondary	Married	Kakamega	6	2	8	Yes	Mosquito bites	1	0	0	0	0	0		1 2 3 4 5 6	1	1	1	1	1	1	0	None	Yes	1 2 3	1	1	1	0	0		No
Agree	Spouse		42	Female	Secondary	Married	Kakamega	2	5	7	Yes	Mosquito bites	1	0	0	0	0	0		1 2 3 4 5 6	1	1	1	1	1	1	0	None	Yes	1 2 3	1	1	1	0	0		No
Agree	Spouse		30	Female	Primary	Married	Kakamega	2	2	4	Yes	1 4	1	0	0	1	0	0		2 1 3 4 5 6	1	1	1	1	1	1	0	None	Yes	1 2	1	1	0	0	0		No
Agree	Spouse		27	Female	Secondary	Married	Kakamega	3	3	6	Yes	Mosquito bites	1	0	0	0	0	0		1 2 3 4 5	1	1	1	1	1	0	0		Yes	1 2 3	1	1	1	0	0		No
Agree	Spouse		58	Female	Never gone to school	Married	Kakamega	0	7	7	Yes	1 2 3	1	1	1	0	0	0		2 1 4 5	1	1	0	1	1	0	0		Yes	3 2 1	1	1	1	0	0		Yes	Yes	Private pharmacy	0	0	0	0	1	0	0	0	0	0
Agree	Spouse		38	Female	Primary	Married	Kakamega	4	2	6	Yes	Mosquito bites	1	0	0	0	0	0		1 3 2	1	1	1	0	0	0	0		Yes	1 2	1	1	0	0	0		Yes	Yes	Government hospital/Health	0	1	0	0	0	0	0	0	0	0
Agree	Spouse		48	Female	Secondary	Married	Kakamega	5	3	8	Yes	Mosquito bites	1	0	0	0	0	0		1 3 5 2	1	1	1	0	1	0	0		Yes	1 2	1	1	0	0	0		No
Agree	Spouse		44	Female	Primary	Married	Kakamega	1	4	5	Yes	Mosquito bites	1	0	0	0	0	0		1 4 2 3	1	1	1	1	0	0	0		Yes	2 1	1	1	0	0	0		Yes	Yes	Government hospital/Health	0	1	0	0	0	0	0	0	0	0
Agree	Spouse		43	Female	Secondary	Married	Kakamega	3	3	6	Yes	Mosquito bites	1	0	0	0	0	0		1 2 3	1	1	1	0	0	0	0		Yes	Sleeping under a mosquito net	1	0	0	0	0		Yes	No
Agree	Spouse		49	Female	Primary	Married	Kakamega	4	5	9	Yes	Mosquito bites	1	0	0	0	0	0		1 5 2	1	1	0	0	1	0	0		Yes	Sleeping under a mosquito net	1	0	0	0	0		No
Agree	Spouse		32	Female	Primary	Married	Kakamega	5	2	7	Yes	Mosquito bites	1	0	0	0	0	0		1 5	1	0	0	0	1	0	0		No	Sleeping under a mosquito net	1	0	0	0	0		No
Agree	Spouse		59	Female	Secondary	Married	Kakamega	0	2	2	Yes	1 2	1	1	0	0	0	0		2 3	0	1	1	0	0	0	0		No	1 2	1	1	0	0	0		No
Agree	Head of household		36	Male	College	Married	Kakamega	3	3	6	Yes	Mosquito bites	1	0	0	0	0	0		1 5	1	0	0	0	1	0	0		Yes	1 2	1	1	0	0	0		No
Agree	Head of household		41	Male	Secondary	Married	Kakamega	5	2	7	Yes	1 2	1	1	0	0	0	0		1 5 2	1	1	0	0	1	0	0		Yes	Sleeping under a mosquito net	1	0	0	0	0		Yes	Yes	Government hospital/Health	0	1	0	0	0	0	0	0	0	0
Agree	Spouse		28	Female	Secondary	Married	Kakamega	3	3	6	Yes	Mosquito bites	1	0	0	0	0	0		1 3 5	1	0	1	0	1	0	0		Yes	1 2	1	1	0	0	0		No
Agree	Spouse		50	Female	Secondary	Divorced/ separated	Kakamega	3	3	6	Yes	Mosquito bites	1	0	0	0	0	0		3 2 5 1	1	1	1	0	1	0	0		Yes	Sleeping under a mosquito net	1	0	0	0	0		No
Agree	Spouse		26	Female	Secondary	Married	Kakamega	4	2	6	Yes	Mosquito bites	1	0	0	0	0	0		1 5 2 3	1	1	1	0	1	0	0		Yes	1 5	1	0	0	0	1	Clearing the bushes	Yes	Yes	Government hospital/Health	0	1	0	0	0	0	0	0	0	0
Agree	Spouse		54	Male	Secondary	Married	Kakamega	4	2	6	Yes	1 3 4	1	0	1	1	0	0		1 2 3	1	1	1	0	0	0	0		Yes	Sleeping under a mosquito net	1	0	0	0	0		Yes	Yes	Government hospital/Health	0	1	0	0	0	0	0	0	0	0
Agree	Spouse		41	Female	College	Married	Kakamega	2	3	5	Yes	Mosquito bites	1	0	0	0	0	0		1 3 2 4	1	1	1	1	0	0	0		Yes	1 2 3	1	1	1	0	0		Yes	Yes	Government hospital/Health	0	1	0	0	0	0	0	0	0	0
Agree	Head of household		46	Male	College	Married	Kakamega	3	2	5	Yes	Mosquito bites	1	0	0	0	0	0		1 2 3 4 5	1	1	1	1	1	0	0		Yes	Sleeping under a mosquito net	1	0	0	0	0		Yes	Yes	Government hospital/Health	0	1	0	0	0	0	0	0	0	0
Agree	Spouse		32	Female	Secondary	Married	Kakamega	3	3	6	Yes	Mosquito bites	1	0	0	0	0	0		1 2 3 4 5	1	1	1	1	1	0	0		Yes	1 2 3	1	1	1	0	0		No
Agree	Head of household		65	Male	Secondary	Married	Kakamega	1	7	8	Yes	Mosquito bites	1	0	0	0	0	0		1 2 3 4	1	1	1	1	0	0	0		Yes	2 3 1	1	1	1	0	0		No
Agree	Spouse		30	Male	Secondary	Married	Kakamega	3	4	7	Yes	Mosquito bites	1	0	0	0	0	0		1 2 3	1	1	1	0	0	0	0		Yes	Sleeping under a mosquito net	1	0	0	0	0		Yes	Yes	Government hospital/Health	0	1	0	0	0	0	0	0	0	0
Agree	Child		36	Male	College	Married	Kakamega	2	2	4	Yes	Mosquito bites	1	0	0	0	0	0		2 3 1	1	1	1	0	0	0	0		Yes	1 5 2	1	1	0	0	1	Malaria vaccines for kids	No
Agree	Spouse		46	Female	Primary	Married	Kakamega	4	7	11	Yes	Mosquito bites	1	0	0	0	0	0		1 2 3 4	1	1	1	1	0	0	0		Yes	Sleeping under a mosquito net	1	0	0	0	0		Yes	Yes	Government hospital/Health	0	1	0	0	0	0	0	0	0	0
Agree	Child		18	Male	Secondary	Single	Kakamega	4	3	7	Yes	Mosquito bites	1	0	0	0	0	0		1 2 3 4	1	1	1	1	0	0	0		Yes	1 2	1	1	0	0	0		No
[truncated: 45 more columns]
