# Supplementary material for: Facilitators and barriers of Community Case management of Malaria implementation in Homabay, Busia and Kakamega Counties, Kenya
Source: PLoS One. 2025 Aug 21;20(8):e0329709. doi: 10.1371/journal.pone.0329709 (PMC12370068; doi:10.1371/journal.pone.0329709)
Supplement: S2 File — (ZIP) [file pone.0329709.s002.zip]

Archive with 3 entries (3 files):
- Malaria Household Survey Questionairre.docx
- Community members FGD guide.docx
- Health workers KII Guide.docx
